# Supplementary material for: Recessive missense LAMP3 variant associated with defect in lamellar body biogenesis and fatal neonatal interstitial lung disease in dogs
Source: PLoS Genet. 2020 Mar 9;16(3):e1008651. doi: 10.1371/journal.pgen.1008651 (PMC7082050; doi:10.1371/journal.pgen.1008651)
Supplement: S1 Table — (XLSX) [file pgen.1008651.s001.xlsx]

## Sheet: AT_130519_QC1_cleaned_assoc.ass
S1 Table. Coordinates and p-values of the 198 genome-wide significant SNPs.
CHR	BP	SNP	Praw	PBonferroni
34	15092907	BICF2S23619424	7.161e-10	6.664e-05
34	15381396	BICF2P348470	7.161e-10	6.664e-05
34	15862350	BICF2P685045	7.161e-10	6.664e-05
34	15874852	BICF2P219483	7.161e-10	6.664e-05
34	15885736	BICF2P576273	7.161e-10	6.664e-05
34	15889227	BICF2P628662	7.161e-10	6.664e-05
34	15936472	BICF2P751140	7.161e-10	6.664e-05
34	15978237	BICF2P649462	7.161e-10	6.664e-05
34	16007417	BICF2P1093038	7.161e-10	6.664e-05
34	16035925	BICF2P888129	7.161e-10	6.664e-05
34	16081437	BICF2S23215195	7.161e-10	6.664e-05
34	16083890	BICF2P662195	7.161e-10	6.664e-05
34	16326449	BICF2S23446081	7.161e-10	6.664e-05
34	16557683	BICF2S23442823	7.161e-10	6.664e-05
34	17132621	BICF2P697225	7.161e-10	6.664e-05
34	15898738	BICF2P618865	1.51e-09	0.0001405
34	13397214	BICF2P493748	3.969e-09	0.0003693
34	14017572	BICF2S23021097	3.969e-09	0.0003693
34	14192931	BICF2S23535120	3.969e-09	0.0003693
34	15120684	BICF2P469615	3.969e-09	0.0003693
34	15201775	BICF2P122560	3.969e-09	0.0003693
34	15225582	BICF2P874705	3.969e-09	0.0003693
34	15255405	BICF2P36801	3.969e-09	0.0003693
34	15317370	BICF2P1058180	3.969e-09	0.0003693
34	15530451	BICF2P762038	3.969e-09	0.0003693
34	15757649	BICF2S2296946	3.969e-09	0.0003693
34	15775794	BICF2P73880	3.969e-09	0.0003693
34	15786207	BICF2S23140508	3.969e-09	0.0003693
34	12579686	BICF2S23422117	7.682e-09	0.0007148
34	12601291	BICF2P456489	7.682e-09	0.0007148
34	12611477	BICF2P1261736	7.682e-09	0.0007148
34	12641200	BICF2P865901	7.682e-09	0.0007148
34	12671326	BICF2P524345	7.682e-09	0.0007148
34	12785400	BICF2P136378	7.682e-09	0.0007148
34	12837451	BICF2S23354251	7.682e-09	0.0007148
34	13270075	BICF2P233058	7.682e-09	0.0007148
34	12084018	BICF2P977059	7.999e-09	0.0007443
34	12073331	BICF2P794555	1.782e-08	0.001658
34	12099003	BICF2P207041	1.782e-08	0.001658
34	12106504	BICF2P972331	1.782e-08	0.001658
34	13135311	BICF2S23121738	1.782e-08	0.001658
34	13172283	BICF2P1235070	1.782e-08	0.001658
34	13446924	BICF2P233957	1.782e-08	0.001658
34	13461043	BICF2P1009515	1.782e-08	0.001658
34	13622224	BICF2P817397	1.782e-08	0.001658
34	13633788	BICF2S23655136	1.782e-08	0.001658
34	13859765	BICF2P1119153	1.782e-08	0.001658
34	13870982	BICF2P1310529	1.782e-08	0.001658
34	14835052	BICF2P657855	1.782e-08	0.001658
34	15027175	BICF2P1233618	1.782e-08	0.001658
34	15134250	BICF2P238574	1.782e-08	0.001658
34	15375811	BICF2P1106127	1.782e-08	0.001658
34	15522361	BICF2P1053136	1.782e-08	0.001658
34	15683352	BICF2P58425	1.782e-08	0.001658
34	16193773	BICF2P66953	1.782e-08	0.001658
34	16412963	BICF2P542619	1.782e-08	0.001658
34	16429478	BICF2P178580	1.782e-08	0.001658
34	16444560	TIGRP2P395241_RS8885021	1.782e-08	0.001658
34	16450968	BICF2P159629	1.782e-08	0.001658
34	16464049	BICF2P668643	1.782e-08	0.001658
34	16480242	BICF2P360940	1.782e-08	0.001658
34	16497367	BICF2P194380	1.782e-08	0.001658
34	16497998	BICF2P194381	1.782e-08	0.001658
34	16511382	TIGRP2P395263_RS8590908	1.782e-08	0.001658
34	16533629	TIGRP2P395275_RS8750161	1.782e-08	0.001658
34	16553505	BICF2P132999	1.782e-08	0.001658
34	16573907	BICF2S2398569	1.782e-08	0.001658
34	16603574	BICF2P592103	1.782e-08	0.001658
34	16620437	BICF2P1415092	1.782e-08	0.001658
34	17045936	BICF2P235512	1.782e-08	0.001658
34	17068660	BICF2P411018	1.782e-08	0.001658
34	17126435	BICF2P981206	1.782e-08	0.001658
34	17129428	TIGRP2P395416_RS8975754	1.782e-08	0.001658
34	17300155	BICF2P9286	1.782e-08	0.001658
34	22160342	BICF2S2333925	2.7e-08	0.002512
34	12049161	BICF2P1129555	6.235e-08	0.005802
34	12564815	BICF2S23041018	6.235e-08	0.005802
34	12660692	BICF2P1116041	6.235e-08	0.005802
34	12705767	BICF2P709767	6.235e-08	0.005802
34	12821527	BICF2P751236	6.235e-08	0.005802
34	13037291	BICF2P389418	6.235e-08	0.005802
34	17879328	TIGRP2P395603_RS8890133	6.235e-08	0.005802
34	18022863	BICF2P548680	6.235e-08	0.005802
34	18030720	TIGRP2P395636_RS8994250	6.235e-08	0.005802
34	18040979	TIGRP2P395640_RS8770107	6.235e-08	0.005802
34	18057643	BICF2P598284	6.235e-08	0.005802
34	18064648	BICF2P1304021	6.235e-08	0.005802
34	18080113	TIGRP2P395656_RS9036496	6.235e-08	0.005802
34	18125923	BICF2P1360070	6.235e-08	0.005802
34	18137713	TIGRP2P395672_RS8741838	6.235e-08	0.005802
34	18185747	BICF2P754210	6.235e-08	0.005802
34	18249568	TIGRP2P395691_RS9094626	6.235e-08	0.005802
34	18281892	BICF2P518852	6.235e-08	0.005802
34	18293266	BICF2P1398523	6.235e-08	0.005802
34	18322441	BICF2P1323163	6.235e-08	0.005802
34	18341784	BICF2P1324672	6.235e-08	0.005802
34	18366171	BICF2P846046	6.235e-08	0.005802
34	18375845	BICF2P895929	6.235e-08	0.005802
34	18540901	BICF2P1066173	6.235e-08	0.005802
34	18559537	BICF2P183789	6.235e-08	0.005802
34	18585466	BICF2P795002	6.235e-08	0.005802
34	18768053	BICF2P188565	6.235e-08	0.005802
34	18787188	BICF2P228264	6.235e-08	0.005802
34	18817724	TIGRP2P395758_RS9213268	6.235e-08	0.005802
34	19002762	BICF2S23056751	6.235e-08	0.005802
34	19058647	BICF2S23060916	6.235e-08	0.005802
34	19072696	BICF2S23650890	6.235e-08	0.005802
34	19270341	BICF2S23028719	6.235e-08	0.005802
34	19306975	BICF2S2378714	6.235e-08	0.005802
34	19361595	BICF2P975957	6.235e-08	0.005802
34	19509626	BICF2P837598	6.235e-08	0.005802
34	19526833	BICF2G630461644	6.235e-08	0.005802
34	19537355	BICF2G630461634	6.235e-08	0.005802
34	19545784	BICF2G630461632	6.235e-08	0.005802
34	19581143	BICF2G630461603	6.235e-08	0.005802
34	19605687	TIGRP2P395971_RS9135136	6.235e-08	0.005802
34	19788122	BICF2S23152328	6.235e-08	0.005802
34	20108389	BICF2G630461354	6.235e-08	0.005802
34	20119969	BICF2G630461346	6.235e-08	0.005802
34	12013938	BICF2P1507275	6.726e-08	0.006259
34	12044733	BICF2P1425492	6.726e-08	0.006259
34	12066957	BICF2P148569	6.726e-08	0.006259
34	12730664	BICF2P35807	6.726e-08	0.006259
34	12743396	BICF2P930903	6.726e-08	0.006259
34	12869584	BICF2S23717162	6.726e-08	0.006259
34	12876016	BICF2P265250	6.726e-08	0.006259
34	12917017	BICF2S23437928	6.726e-08	0.006259
34	12923730	BICF2P152158	6.726e-08	0.006259
34	13290333	BICF2S23255005	6.726e-08	0.006259
34	13649309	BICF2P1344968	6.726e-08	0.006259
34	13787355	BICF2P711869	6.726e-08	0.006259
34	14835517	BICF2P657854	6.726e-08	0.006259
34	14932050	BICF2P854907	6.726e-08	0.006259
34	14968400	BICF2P664955	6.726e-08	0.006259
34	15005479	BICF2P1213444	6.726e-08	0.006259
34	15474753	BICF2S23019363	6.726e-08	0.006259
34	16047670	BICF2P1147585	6.726e-08	0.006259
34	16221703	BICF2P953710	6.726e-08	0.006259
34	16280771	BICF2P1189468	6.726e-08	0.006259
34	16299103	BICF2P308354	6.726e-08	0.006259
34	16342578	BICF2P1399943	6.726e-08	0.006259
34	16661667	BICF2P1101926	6.726e-08	0.006259
34	16675814	BICF2P786644	6.726e-08	0.006259
34	16686064	TIGRP2P395321_RS8590755	6.726e-08	0.006259
34	16744643	BICF2P1116279	6.726e-08	0.006259
34	17159075	BICF2P966668	6.726e-08	0.006259
34	12840900	BICF2S23353148	2.197e-07	0.02044
34	12886089	BICF2P44532	2.197e-07	0.02044
34	12900535	BICF2P451930	2.197e-07	0.02044
34	13552625	BICF2P1411713	2.197e-07	0.02044
34	13663677	BICF2P189298	2.197e-07	0.02044
34	13706215	BICF2S23211347	2.197e-07	0.02044
34	13713183	BICF2P378476	2.197e-07	0.02044
34	13969725	BICF2P289299	2.197e-07	0.02044
34	14025318	BICF2P1088980	2.197e-07	0.02044
34	14058236	BICF2S2414792	2.197e-07	0.02044
34	14776680	BICF2P310087	2.197e-07	0.02044
34	14820961	BICF2P886430	2.197e-07	0.02044
34	16378739	BICF2P948161	2.197e-07	0.02044
34	16885802	G1457F42S203	2.197e-07	0.02044
34	16905048	BICF2S23646017	2.197e-07	0.02044
34	17052774	BICF2P466789	2.197e-07	0.02044
34	17360970	BICF2P178352	2.197e-07	0.02044
34	17588573	BICF2P112453	2.197e-07	0.02044
34	17602028	BICF2S23335124	2.197e-07	0.02044
34	17910396	BICF2P281883	2.197e-07	0.02044
34	18110499	BICF2S2313427	2.197e-07	0.02044
34	18167642	BICF2S23112369	2.197e-07	0.02044
34	18527113	BICF2P713346	2.197e-07	0.02044
34	18542658	BICF2P1430696	2.197e-07	0.02044
34	19088627	BICF2P1031480	3.55e-07	0.03304
34	20814152	BICF2S23448282	3.55e-07	0.03304
34	20814493	BICF2P1023999	3.55e-07	0.03304
34	21093865	BICF2P1359931	3.55e-07	0.03304
34	12852281	BICF2P1338255	3.588e-07	0.03339
34	17345165	BICF2P1408443	3.588e-07	0.03339
34	17352494	TIGRP2P395477_RS8533399	3.588e-07	0.03339
34	18737870	BICF2S23657375	3.588e-07	0.03339
34	18751035	TIGRP2P395743_RS8691033	3.588e-07	0.03339
34	18767357	BICF2P1368464	3.588e-07	0.03339
34	18797432	BICF2P1003648	3.588e-07	0.03339
34	18824888	BICF2P72805	3.588e-07	0.03339
34	19264722	BICF2P388344	3.588e-07	0.03339
34	19328101	BICF2S23551087	3.588e-07	0.03339
34	19495156	TIGRP2P395952_RS8849227	3.588e-07	0.03339
34	19809454	TIGRP2P396003_RS8641860	3.588e-07	0.03339
34	19821907	BICF2P322526	3.588e-07	0.03339
34	20008473	BICF2P1090895	3.588e-07	0.03339
34	20018146	BICF2P1207187	3.588e-07	0.03339
34	20018165	BICF2P1207186	3.588e-07	0.03339
34	20437553	BICF2P1307375	3.588e-07	0.03339
34	20444549	BICF2P1019737	3.588e-07	0.03339
34	20452537	BICF2S23641565	3.588e-07	0.03339
34	20455040	TIGRP2P396123_RS8795706	3.588e-07	0.03339
34	20462474	BICF2P580443	3.588e-07	0.03339
34	22374387	BICF2S23220895	3.588e-07	0.03339
34	22402691	BICF2S23126008	3.588e-07	0.03339
34	18404664	BICF2P1345023	4.398e-07	0.04093

## Sheet: Sheet1
BICF2P1383091	1	0	212740	A	G
BICF2P1282632	1	0	573533	A	C
BICF2G630708028	1	0	717913	A	G
BICF2P188815	1	0	753378	G	A
BICF2P410099	1	0	790404	A	G
BICF2P238696	1	0	802359	G	C
BICF2P1124921	1	0	822555	A	G
BICF2P884661	1	0	840555	G	A
BICF2P1357045	1	0	867177	A	G
BICF2P466666	1	0	874172	G	A
BICF2P646761	1	0	889117	A	G
BICF2P1404670	1	0	896951	G	A
BICF2P615194	1	0	912356	A	G
BICF2P1178503	1	0	921159	G	A
BICF2P970528	1	0	963279	C	A
BICF2P303607	1	0	968152	A	G
BICF2P972673	1	0	997568	A	G
BICF2P195485	1	0	1001017	A	G
BICF2P987431	1	0	1012024	A	G
BICF2P742102	1	0	1030993	A	G
BICF2P1104224	1	0	1036086	A	G
BICF2P1277518	1	0	1048637	A	G
BICF2P1277519	1	0	1049666	A	C
BICF2G630708061	1	0	1062891	A	G
BICF2P1065496	1	0	1074156	A	G
BICF2P1032299	1	0	1084288	A	G
BICF2G630708083	1	0	1101117	A	G
BICF2G630708099	1	0	1110911	G	A
BICF2P760763	1	0	1132340	A	G
BICF2G630708109	1	0	1164707	G	A
BICF2G630708111	1	0	1178399	A	G
BICF2G630708113	1	0	1214774	A	G
BICF2G630708127	1	0	1326088	G	A
BICF2G630708142	1	0	1384838	C	G
BICF2G630708148	1	0	1400426	A	G
BICF2G630708156	1	0	1413914	A	G
BICF2G630708163	1	0	1430423	G	A
BICF2G630708166	1	0	1460648	G	A
BICF2G630708170	1	0	1487200	G	A
BICF2G630708173	1	0	1499313	A	G
BICF2S23217029	1	0	1518294	A	G
BICF2G630708179	1	0	1531511	G	A
BICF2G630708182	1	0	1544590	A	G
BICF2G630708185	1	0	1562482	A	G
BICF2P247436	1	0	1601615	A	G
BICF2P207208	1	0	1728485	A	G
BICF2G630708216	1	0	1752349	A	G
BICF2P741303	1	0	1759968	A	G
BICF2P726575	1	0	1779875	A	G
BICF2P406037	1	0	1786997	A	G
BICF2P247108	1	0	1796182	A	G
BICF2P804826	1	0	1810947	A	G
BICF2P988306	1	0	1819020	G	A
BICF2P180743	1	0	1838805	G	A
BICF2P1413903	1	0	1873919	G	A
BICF2P814595	1	0	1896142	A	G
BICF2P1092470	1	0	2021998	A	G
BICF2P168065	1	0	2048128	A	T
BICF2P1148238	1	0	2078104	A	C
TIGRP2P401_RS8846599	1	0	2092214	A	G
BICF2G630708238	1	0	2102141	C	A
TIGRP2P2613_RS9126421	1	0	2175231	G	A
BICF2P1167646	1	0	2191437	A	G
BICF2P515422	1	0	2195827	A	G
TIGRP2P2621_RS9174004	1	0	2246338	A	G
BICF2P1148079	1	0	2259490	A	G
TIGRP2P2627_RS8593091	1	0	2277640	A	G
BICF2G630708249	1	0	2289441	A	G
BICF2P1336950	1	0	2301633	G	A
BICF2P1316503	1	0	2328280	A	C
BICF2S23545226	1	0	2347264	C	A
BICF2P552194	1	0	2362016	C	A
BICF2P627157	1	0	2376435	A	G
BICF2S22956053	1	0	2383448	G	A
BICF2G630708265	1	0	2407180	C	A
BICF2G630708271	1	0	2414014	A	G
BICF2G630708300	1	0	2458761	G	C
BICF2P551656	1	0	2501183	G	A
BICF2P1451246	1	0	2507972	G	A
TIGRP2P2671_RS8596160	1	0	2550379	A	G
BICF2P870035	1	0	2815013	G	A
BICF2P1085054	1	0	2948208	G	C
BICF2G630708339	1	0	3041620	A	G
BICF2P1464474	1	0	3111137	A	C
TIGRP2P2684_RS8604610	1	0	3127281	A	G
BICF2P1090882	1	0	3200422	G	A
TIGRP2P2688_RS8722583	1	0	3243958	A	G
TIGRP2P2690_RS9195750	1	0	3308831	A	G
TIGRP2P2694_RS9074880	1	0	3374684	A	C
BICF2G630708353	1	0	3419580	A	G
BICF2S23512188	1	0	3428195	A	C
BICF2P389287	1	0	3480810	A	G
BICF2P590289	1	0	3697160	A	C
TIGRP2P2702_RS8768645	1	0	3760558	A	C
BICF2G630708377	1	0	3796640	A	G
BICF2P555674	1	0	3828021	A	G
TIGRP2P2710_RS9134620	1	0	3842554	A	G
BICF2P333055	1	0	3875185	T	A
BICF2S23541136	1	0	3946665	A	T
BICF2G630708384	1	0	3962719	A	G
BICF2P322145	1	0	3964544	T	A
BICF2P194479	1	0	3967481	G	A
BICF2P853468	1	0	3990312	A	G
BICF2P298830	1	0	4010307	A	G
BICF2S2299080	1	0	4021484	C	A
BICF2P122934	1	0	4044567	G	A
BICF2P1246652	1	0	4051150	G	A
BICF2P1411877	1	0	4061598	G	A
TIGRP2P2751_RS8733852	1	0	4090327	C	G
BICF2P1398229	1	0	4099583	A	G
BICF2P637675	1	0	4120708	G	A
TIGRP2P2774_RS8786396	1	0	4134195	G	A
BICF2P1426220	1	0	4157111	A	G
BICF2P675305	1	0	4172445	A	G
BICF2P675307	1	0	4174806	A	G
BICF2P211382	1	0	4227095	G	C
TIGRP2P2780_RS8499983	1	0	4264222	A	G
BICF2P1255280	1	0	4426123	A	G
BICF2P1469700	1	0	4450046	T	A
TIGRP2P2790_RS8527730	1	0	4459378	A	G
BICF2P922651	1	0	4469990	A	C
BICF2P1208544	1	0	4475164	G	A
BICF2P636148	1	0	4485474	A	G
BICF2P313176	1	0	4499421	G	A
TIGRP2P2813_RS8765556	1	0	4523008	A	G
BICF2P370160	1	0	4575316	G	A
TIGRP2P2820_RS9091359	1	0	4590874	A	G
TIGRP2P2822_RS8922524	1	0	4600818	C	A
TIGRP2P2827_RS8548812	1	0	4628170	G	A
BICF2P17392	1	0	4680550	C	A
BICF2P252167	1	0	4700786	A	G
BICF2P487841	1	0	4711650	A	G
BICF2P477485	1	0	4725113	A	C
TIGRP2P2846_RS8786031	1	0	4726836	A	G
BICF2P1297269	1	0	4748284	A	G
TIGRP2P2853_RS9056630	1	0	4757417	A	G
BICF2S23640275	1	0	4764376	A	G
BICF2P547987	1	0	4809432	A	G
TIGRP2P2869_RS8779374	1	0	4836401	A	G
BICF2P146323	1	0	4878941	A	G
BICF2P931405	1	0	4886951	A	T
BICF2P572263	1	0	4893108	G	A
BICF2P1275198	1	0	4901016	A	G
BICF2S2339476	1	0	4911941	G	A
BICF2P1031026	1	0	4928973	G	A
BICF2G630708462	1	0	4942312	A	G
BICF2G630708467	1	0	4951927	A	G
TIGRP2P2903_RS9014550	1	0	4957252	G	A
BICF2G630708548	1	0	5006108	A	G
BICF2G630708568	1	0	5013851	C	A
BICF2G630708586	1	0	5026727	G	A
BICF2G630708598	1	0	5044074	A	G
BICF2S23423243	1	0	5059152	A	C
BICF2P607260	1	0	5196785	G	A
TIGRP2P2955_RS8986818	1	0	5211086	A	G
BICF2P123491	1	0	5226059	A	C
TIGRP2P2962_RS8537173	1	0	5244422	G	A
TIGRP2P2964_RS9157697	1	0	5257306	A	G
TIGRP2P2975_RS9102742	1	0	5287987	A	G
BICF2P369261	1	0	5288133	G	A
TIGRP2P2985_RS9123662	1	0	5310127	A	G
TIGRP2P2986_RS9000637	1	0	5323473	A	C
TIGRP2P2987_RS9029815	1	0	5325340	A	G
BICF2P166510	1	0	5344916	G	A
BICF2G630708702	1	0	5361620	A	G
TIGRP2P3063_RS9092981	1	0	5420526	A	G
BICF2P392799	1	0	5420699	C	A
BICF2P1197476	1	0	5432113	G	A
BICF2S23010713	1	0	5441353	A	G
BICF2P1000997	1	0	5452889	G	A
BICF2S23018913	1	0	5471709	G	A
BICF2P1170347	1	0	5486246	A	G
BICF2P1290808	1	0	5511825	A	G
TIGRP2P3107_RS9178643	1	0	5523125	A	G
TIGRP2P3119_RS8958362	1	0	5547867	A	G
BICF2G630708731	1	0	5561736	A	C
BICF2S23321919	1	0	5579289	G	A
BICF2G630708743	1	0	5589651	G	A
BICF2G630708759	1	0	5600922	C	A
BICF2P501260	1	0	5624782	G	C
BICF2G630708800	1	0	5641678	G	A
BICF2G630708810	1	0	5648072	C	A
BICF2G630708857	1	0	5669524	A	G
BICF2G630708864	1	0	5673842	G	A
BICF2G630708903	1	0	5693910	G	A
BICF2P1391960	1	0	5708287	A	C
BICF2P639682	1	0	5721194	G	A
TIGRP2P3174_RS8880071	1	0	5748787	A	G
BICF2S2295154	1	0	5779816	A	G
BICF2P916853	1	0	5786011	A	T
BICF2P191726	1	0	5795837	A	G
BICF2S23247539	1	0	5844519	G	A
BICF2G630708947	1	0	6052112	A	G
BICF2G630708972	1	0	6069505	A	G
BICF2G630708979	1	0	6073118	A	G
BICF2G630709003	1	0	6096061	C	A
BICF2G630709018	1	0	6107781	C	A
BICF2G630709186	1	0	6297308	G	A
BICF2G630709207	1	0	6304660	G	A
BICF2G630709224	1	0	6315377	G	A
BICF2G630709232	1	0	6324819	G	A
BICF2G630709237	1	0	6352738	G	A
BICF2G630709239	1	0	6358902	G	A
BICF2G630709270	1	0	6379490	G	A
BICF2P695321	1	0	6395704	G	A
BICF2S22920299	1	0	6405159	A	G
BICF2S23238022	1	0	6427277	A	G
BICF2G630709295	1	0	6447040	A	C
BICF2G630709312	1	0	6453921	A	G
BICF2G630709354	1	0	6465949	G	A
BICF2G630709364	1	0	6474333	C	A
BICF2G630709388	1	0	6489993	G	A
BICF2G630709424	1	0	6512438	G	A
BICF2G630709429	1	0	6520082	G	A
BICF2P351258	1	0	6539253	A	G
BICF2S23051653	1	0	6551416	A	C
BICF2P106739	1	0	6581162	A	G
BICF2P301383	1	0	6613794	C	A
BICF2P341516	1	0	6627776	A	G
BICF2P634226	1	0	6636016	G	A
BICF2P664793	1	0	6675256	G	A
BICF2G630709471	1	0	6684616	G	C
BICF2P984968	1	0	6693398	A	G
BICF2S22959180	1	0	6710663	A	G
BICF2P219758	1	0	6721693	A	T
BICF2P637832	1	0	6736449	A	G
BICF2S2341214	1	0	6737483	G	A
BICF2G630709473	1	0	6825957	A	G
BICF2G630709489	1	0	6844921	A	C
BICF2G630709492	1	0	6855643	A	G
BICF2G630709495	1	0	6865364	G	A
BICF2G630709499	1	0	6879261	A	G
BICF2G630709507	1	0	6892064	A	G
BICF2G630709519	1	0	6899092	G	A
BICF2S23628196	1	0	6913015	G	A
BICF2G630709529	1	0	6963978	C	A
BICF2S2459826	1	0	6996338	C	A
BICF2S23138952	1	0	7020134	A	G
BICF2G630709551	1	0	7037523	G	A
BICF2G630709573	1	0	7050340	A	G
BICF2S23316675	1	0	7075191	C	A
BICF2G630709643	1	0	7492577	A	G
BICF2G630709680	1	0	7513442	G	A
BICF2G630709740	1	0	7551941	A	C
BICF2G630709745	1	0	7554163	G	A
BICF2P1254836	1	0	7571195	C	A
BICF2P1453557	1	0	7578528	C	A
BICF2S23543570	1	0	7618214	C	A
BICF2G630709757	1	0	7635258	G	C
BICF2G630709759	1	0	7657707	C	A
BICF2P799026	1	0	7707189	G	A
BICF2P772650	1	0	7720714	A	C
BICF2P151356	1	0	7729393	G	A
BICF2P649174	1	0	7740189	G	A
BICF2G630709769	1	0	7769386	A	G
BICF2G630709842	1	0	7925031	A	G
BICF2S22918173	1	0	7947534	G	A
BICF2P533944	1	0	7979804	G	A
BICF2G630709873	1	0	8001795	A	G
BICF2G630709904	1	0	8022725	G	A
BICF2G630709926	1	0	8032855	A	G
BICF2G630709937	1	0	8044418	G	A
BICF2S23444329	1	0	8054483	G	C
TIGRP2P7768_RS9243118	1	0	8060534	G	A
BICF2S2337757	1	0	8073090	A	G
BICF2S23742583	1	0	8084756	C	A
BICF2G630709989	1	0	8095387	G	A
BICF2G630710011	1	0	8111989	G	A
BICF2P785250	1	0	8235680	A	G
BICF2P1213203	1	0	8328959	A	G
TIGRP2P7835_RS8513842	1	0	8369669	A	G
TIGRP2P7837_RS8513845	1	0	8371377	G	A
BICF2P332231	1	0	8374502	A	T
TIGRP2P7842_RS9090892	1	0	8390379	A	G
TIGRP2P7844_RS8971131	1	0	8394376	G	A
BICF2S2361515	1	0	8430205	G	A
BICF2G630710102	1	0	8443239	A	G
BICF2G630710121	1	0	8455231	G	A
BICF2G630710133	1	0	8463865	G	A
BICF2G630710183	1	0	8486192	A	G
BICF2G630710210	1	0	8497677	G	A
BICF2G630710286	1	0	8573470	A	G
BICF2G630710327	1	0	8595207	A	G
BICF2G630710345	1	0	8613543	A	G
BICF2G630710409	1	0	8647033	A	G
BICF2G630710410	1	0	8647955	A	G
BICF2G630710433	1	0	8658897	A	G
BICF2P801590	1	0	8679834	G	A
BICF2P1476	1	0	8697663	G	C
BICF2G630710467	1	0	8711821	G	A
BICF2G630710480	1	0	8717703	A	C
BICF2G630710495	1	0	8728624	G	A
BICF2S23321456	1	0	8746315	A	G
BICF2G630710527	1	0	8751574	A	G
BICF2G630710545	1	0	8762788	A	G
BICF2G630710596	1	0	8798857	G	A
BICF2G630710611	1	0	8833676	A	G
BICF2G630710632	1	0	8847422	A	G
BICF2G630710651	1	0	8863032	A	G
BICF2S22945143	1	0	8888552	A	G
BICF2G630710701	1	0	8903354	A	G
BICF2G630710760	1	0	8955374	G	A
BICF2G630710810	1	0	8980525	A	C
BICF2G630710819	1	0	8993571	G	A
BICF2G630710895	1	0	9075453	G	A
BICF2G630710914	1	0	9094017	G	A
BICF2G630710917	1	0	9096236	G	A
BICF2S22931976	1	0	9109243	G	A
BICF2G630710959	1	0	9120663	A	G
BICF2G630711036	1	0	9166089	A	G
BICF2G630711082	1	0	9224106	G	A
TIGRP2P7951_RS9003035	1	0	9309123	G	A
TIGRP2P7957_RS9013755	1	0	9325658	C	A
BICF2P467525	1	0	9338347	G	A
BICF2G630711114	1	0	9362100	A	C
BICF2P861232	1	0	9464337	T	A
BICF2G630711183	1	0	9520176	A	G
BICF2G630711226	1	0	9540990	G	A
BICF2G630711231	1	0	9545603	G	A
BICF2S23052776	1	0	9557421	T	A
BICF2G630711272	1	0	9565301	A	G
BICF2G630711318	1	0	9604233	G	A
BICF2G630711324	1	0	9612915	C	A
BICF2G630711334	1	0	9629445	G	A
BICF2G630711348	1	0	9638283	G	A
BICF2P1182394	1	0	9659261	G	A
TIGRP2P8041_RS9097161	1	0	9672599	A	G
BICF2P231214	1	0	9690287	G	A
TIGRP2P8049_RS9045277	1	0	9696341	A	G
BICF2P821731	1	0	9728738	G	A
BICF2P741988	1	0	9752154	C	A
BICF2G630711433	1	0	9799647	G	A
TIGRP2P8092_RS9196836	1	0	9812380	G	A
BICF2S23153877	1	0	9826231	A	G
BICF2G630711446	1	0	9875555	A	G
BICF2P994359	1	0	9881751	C	A
BICF2G630711451	1	0	9882263	G	A
BICF2S23738428	1	0	9897935	A	T
BICF2S23453035	1	0	9961779	C	G
TIGRP2P8114_RS8622824	1	0	9980780	A	C
TIGRP2P8121_RS9090075	1	0	10008027	A	G
TIGRP2P8130_RS9210131	1	0	10018556	G	A
BICF2G630711494	1	0	10060855	A	G
BICF2G630711497	1	0	10064727	C	A
BICF2P701385	1	0	10107282	G	A
BICF2S23442405	1	0	10118993	A	G
BICF2G630711520	1	0	10163967	A	C
BICF2P1458857	1	0	10198323	G	A
BICF2G630711540	1	0	10231948	A	G
BICF2G630711545	1	0	10238823	A	G
BICF2G630711594	1	0	10309970	G	A
BICF2G630711607	1	0	10341135	A	G
BICF2S23656672	1	0	10357617	A	T
BICF2P883221	1	0	10403384	G	A
BICF2P489924	1	0	10408315	G	A
BICF2S23014666	1	0	10419139	C	A
BICF2P878157	1	0	10508512	G	A
TIGRP2P8158_RS8551476	1	0	10516483	G	A
BICF2P1296770	1	0	10539614	G	A
TIGRP2P8190_RS9076964	1	0	10549938	A	C
TIGRP2P8195_RS9235469	1	0	10604319	A	G
BICF2P1138627	1	0	10653510	G	C
TIGRP2P8199_RS9037102	1	0	10681859	A	G
BICF2P1171726	1	0	10683500	A	C
BICF2P463824	1	0	10744350	A	T
BICF2P59100	1	0	10792454	A	C
BICF2P1310182	1	0	10858310	A	G
BICF2S23155214	1	0	10898701	A	C
BICF2P777234	1	0	10961544	G	A
BICF2S22926875	1	0	10976955	G	A
TIGRP2P8261_RS8668370	1	0	11019380	G	C
TIGRP2P8264_RS8489051	1	0	11030313	A	G
BICF2S23512710	1	0	11073261	C	A
BICF2S23653590	1	0	11074423	G	C
BICF2P387634	1	0	11091891	G	A
BICF2S22922761	1	0	11097431	A	G
TIGRP2P8291_RS8903611	1	0	11111953	C	A
BICF2P629544	1	0	11119991	G	A
BICF2P133825	1	0	11147113	A	G
BICF2P1472106	1	0	11163000	G	A
BICF2S22961686	1	0	11187180	C	A
BICF2P355794	1	0	11215077	C	A
BICF2P304894	1	0	11286624	C	A
TIGRP2P8333_RS8820178	1	0	11298106	A	G
BICF2P786926	1	0	11304518	A	G
BICF2P249444	1	0	11328582	A	G
BICF2S2448843	1	0	11379803	G	A
TIGRP2P8360_RS9129400	1	0	11395642	G	A
BICF2S23634598	1	0	11441663	C	A
BICF2S23453352	1	0	11457128	A	G
BICF2S23910124	1	0	11465332	A	C
BICF2S2369926	1	0	11515783	A	C
BICF2S23412474	1	0	11523463	A	G
BICF2P1108272	1	0	11539753	G	A
BICF2S22933891	1	0	11551176	G	A
BICF2P100888	1	0	11569399	G	A
BICF2P879396	1	0	11583643	A	G
BICF2P356018	1	0	11601253	G	A
TIGRP2P8458_RS8889515	1	0	11608503	A	T
BICF2P813078	1	0	11608580	A	G
BICF2P507250	1	0	11623152	A	G
BICF2S2369046	1	0	11629081	G	A
BICF2S23534100	1	0	11653215	A	G
BICF2P6662	1	0	11679629	A	G
TIGRP2P8484_RS9021101	1	0	11689281	G	A
BICF2P1438973	1	0	11702682	G	A
BICF2P1277523	1	0	11708684	G	A
BICF2P470094	1	0	11721611	C	A
BICF2P779428	1	0	11730119	G	A
BICF2P1135866	1	0	11744340	A	G
BICF2P576377	1	0	11759885	A	G
BICF2S23114218	1	0	11774784	G	A
BICF2P340398	1	0	11779243	G	A
BICF2S23016385	1	0	11821333	A	G
BICF2P889790	1	0	11822623	A	C
TIGRP2P8517_RS8894908	1	0	11844563	A	G
TIGRP2P8538_RS8853941	1	0	11884008	G	A
BICF2P378225	1	0	11924518	G	A
TIGRP2P8555_RS8792137	1	0	11951448	G	A
BICF2S23229251	1	0	11964571	G	A
BICF2P137576	1	0	11981850	A	G
BICF2P1378726	1	0	11986934	A	G
TIGRP2P8588_RS8857173	1	0	11998945	A	G
BICF2S23214790	1	0	12007076	A	G
BICF2P1401451	1	0	12024782	G	A
TIGRP2P8605_RS8516721	1	0	12055950	A	G
TIGRP2P8610_RS8869913	1	0	12064054	G	A
TIGRP2P8619_RS8670753	1	0	12075806	G	A
TIGRP2P15313_RS9161584	1	0	12124292	A	G
BICF2P1162632	1	0	12144103	A	C
BICF2P1363099	1	0	12182103	A	G
BICF2P1389306	1	0	12216586	A	G
BICF2P1436781	1	0	12284259	A	G
BICF2P1293785	1	0	12326997	A	G
BICF2S23437001	1	0	12371444	A	G
BICF2P221867	1	0	12389917	A	G
BICF2P1044065	1	0	12391795	G	A
BICF2P296037	1	0	12470251	A	G
BICF2S23549662	1	0	12488548	G	A
BICF2P374057	1	0	12559709	G	A
BICF2P1302319	1	0	12582542	G	A
BICF2P532976	1	0	12592574	C	A
TIGRP2P15591_RS8740229	1	0	12602117	G	A
BICF2P893554	1	0	12724538	C	A
BICF2P1077045	1	0	12732415	G	A
BICF2P422182	1	0	12752045	G	C
BICF2S23016406	1	0	12868228	G	A
BICF2P869436	1	0	12880943	A	T
BICF2P636842	1	0	12946001	G	A
TIGRP2P15681_RS8498499	1	0	13057467	A	G
BICF2S23258050	1	0	13065849	A	G
BICF2P670585	1	0	13080533	A	G
BICF2P584048	1	0	13085178	C	A
BICF2P369301	1	0	13115587	A	G
BICF2P863469	1	0	13128683	A	C
BICF2P846867	1	0	13132232	G	A
BICF2P1260680	1	0	13214008	G	A
BICF2S23337862	1	0	13283523	A	G
BICF2S23762436	1	0	13298012	G	A
TIGRP2P15720_RS8799784	1	0	13355961	A	G
BICF2P1372927	1	0	13369932	G	A
BICF2S23354689	1	0	13375903	A	G
BICF2P897678	1	0	13385246	G	A
BICF2P1346707	1	0	13412399	G	A
BICF2P1409469	1	0	13428072	A	G
BICF2S23661189	1	0	13431034	A	G
BICF2P342283	1	0	13446742	A	G
BICF2P898749	1	0	13454177	A	G
BICF2P1362061	1	0	13463880	T	A
BICF2P1240331	1	0	13478424	G	A
BICF2P1038853	1	0	13493435	C	G
BICF2S23513984	1	0	13506057	A	C
BICF2S23224159	1	0	13523929	T	A
BICF2P263531	1	0	13560487	G	A
TIGRP2P15804_RS9196392	1	0	13567459	A	G
BICF2P352064	1	0	13585953	G	A
BICF2P404481	1	0	13590516	A	G
TIGRP2P15814_RS9074722	1	0	13601070	C	A
TIGRP2P15816_RS9114166	1	0	13610738	C	A
TIGRP2P15823_RS9099765	1	0	13629913	A	G
BICF2P326224	1	0	13635403	A	G
TIGRP2P15838_RS8801024	1	0	13759668	A	G
BICF2P426201	1	0	13773492	A	C
BICF2P694207	1	0	13805012	A	G
BICF2P622051	1	0	13822697	A	C
BICF2P993746	1	0	13829372	G	A
BICF2S2436535	1	0	13842621	A	C
BICF2P396242	1	0	13857178	G	A
BICF2P940553	1	0	13873480	G	A
BICF2P141254	1	0	13912699	A	G
BICF2P647658	1	0	13932790	A	G
BICF2P160224	1	0	13966852	A	G
BICF2P460868	1	0	13987701	A	G
BICF2P252171	1	0	14000177	A	G
TIGRP2P15910_RS8792131	1	0	14021541	A	G
BICF2P102423	1	0	14038517	A	G
TIGRP2P15921_RS9035080	1	0	14051040	A	G
TIGRP2P15926_RS8935881	1	0	14058776	G	A
BICF2S22943775	1	0	14089087	A	G
BICF2P300536	1	0	14100367	A	G
BICF2P69061	1	0	14120734	G	A
BICF2P931019	1	0	14124297	G	A
BICF2P172990	1	0	14133089	A	G
TIGRP2P15939_RS8638348	1	0	14154296	A	G
TIGRP2P15940_RS9048842	1	0	14171000	A	G
BICF2P1166345	1	0	14173454	A	G
TIGRP2P15943_RS9090365	1	0	14187541	A	G
BICF2S2334324	1	0	14217295	A	G
BICF2S23147946	1	0	14281609	A	G
BICF2S23638404	1	0	14333504	A	G
BICF2S23031795	1	0	14346372	A	G
BICF2P956985	1	0	14378509	A	G
BICF2P510074	1	0	14391559	A	G
BICF2P625974	1	0	14429234	G	A
BICF2S2293000	1	0	14456169	A	G
BICF2P1036859	1	0	14465969	A	C
BICF2P221798	1	0	14526630	A	G
BICF2S23537870	1	0	14534509	G	A
BICF2P1107	1	0	14541895	A	G
BICF2P355231	1	0	14559119	G	A
BICF2P468796	1	0	14563023	G	A
BICF2P739054	1	0	14594581	A	C
BICF2P612019	1	0	14615890	A	G
BICF2P694792	1	0	14651579	A	G
BICF2P523223	1	0	14673982	A	G
BICF2P1362381	1	0	14682573	A	C
BICF2P1249574	1	0	14693619	A	G
BICF2P1319517	1	0	14708146	G	A
BICF2P621418	1	0	14718141	A	G
BICF2S22930792	1	0	14751718	G	A
TIGRP2P16037_RS8652110	1	0	14797158	A	G
BICF2P230951	1	0	14805156	G	A
BICF2P674288	1	0	14821310	G	A
BICF2P181859	1	0	14830785	A	C
BICF2P1102627	1	0	14849733	C	A
BICF2G630711645	1	0	14880841	A	G
BICF2G630711673	1	0	14892273	C	A
BICF2G630711678	1	0	14896448	A	C
BICF2S23630146	1	0	14918904	G	A
BICF2G630711695	1	0	14937979	A	G
BICF2G630711711	1	0	14950539	A	G
BICF2G630711718	1	0	14956125	G	A
BICF2G630711735	1	0	14969369	G	A
BICF2G630711764	1	0	14988276	A	G
BICF2G630711794	1	0	15005529	A	G
BICF2G630711817	1	0	15014153	G	A
BICF2G630711829	1	0	15031630	T	A
BICF2G630711877	1	0	15057467	A	G
TIGRP2P16106_RS9076289	1	0	15080381	A	G
BICF2G630712003	1	0	15160307	G	A
BICF2G630712032	1	0	15172672	A	G
BICF2G630712066	1	0	15186332	A	G
BICF2G630712091	1	0	15199402	A	G
BICF2G630712094	1	0	15204569	G	A
BICF2G630712117	1	0	15218485	A	G
BICF2G630712141	1	0	15230599	A	C
BICF2G630712154	1	0	15248017	G	A
BICF2G630712167	1	0	15266342	A	G
BICF2G630712176	1	0	15280943	G	A
BICF2G630712180	1	0	15309118	A	T
BICF2G630712182	1	0	15321057	G	A
BICF2P1005766	1	0	15364978	G	A
BICF2G630712191	1	0	15372503	G	A
BICF2G630712210	1	0	15380050	A	G
BICF2P701174	1	0	15391799	G	A
BICF2P784323	1	0	15411076	A	G
BICF2G630712257	1	0	15418100	A	G
BICF2G630712263	1	0	15431051	C	A
BICF2G630712269	1	0	15448285	A	G
BICF2G630712299	1	0	15491995	G	A
BICF2G630712300	1	0	15496312	A	G
TIGRP2P16163_RS9228354	1	0	15511136	G	A
BICF2S2357481	1	0	15517214	C	A
BICF2G630712331	1	0	15529859	G	A
BICF2G630712362	1	0	15544090	A	G
BICF2G630712366	1	0	15548491	G	A
BICF2G630712387	1	0	15553192	G	A
TIGRP2P16178_RS8530955	1	0	15566979	G	A
BICF2G630712428	1	0	15590031	A	G
BICF2G630712444	1	0	15612220	C	A
BICF2S23112242	1	0	15624640	G	A
BICF2P596309	1	0	15635861	A	G
BICF2G630712495	1	0	15673409	G	A
BICF2G630712527	1	0	15711918	G	A
BICF2S23414543	1	0	15736401	A	G
BICF2G630712556	1	0	15757117	G	A
BICF2G630712578	1	0	15770986	G	A
TIGRP2P16213_RS8686742	1	0	15794393	G	A
BICF2G630712614	1	0	15805483	G	A
BICF2P1171762	1	0	15816348	G	A
BICF2G630712641	1	0	15830445	G	A
BICF2G630712663	1	0	15840316	A	G
BICF2G630712709	1	0	15873535	A	G
BICF2S23651635	1	0	15874938	A	C
BICF2G630712750	1	0	15896352	A	G
BICF2G630712755	1	0	15900750	C	A
BICF2G630712777	1	0	15920290	A	G
BICF2G630712815	1	0	15948746	A	G
BICF2G630712835	1	0	15962377	A	T
BICF2G630712851	1	0	15970326	A	C
BICF2S22958919	1	0	16013787	A	G
BICF2G630712884	1	0	16024354	A	G
BICF2P738529	1	0	16045803	A	G
BICF2P1239489	1	0	16053508	G	A
TIGRP2P16286_RS8968917	1	0	16063459	A	C
BICF2G630712895	1	0	16082782	G	A
BICF2G630712899	1	0	16106412	A	G
BICF2G630712908	1	0	16121427	A	G
BICF2G630712915	1	0	16132998	C	G
BICF2G630712921	1	0	16138985	A	G
BICF2G630712979	1	0	16156784	A	G
BICF2P1038124	1	0	16162212	A	G
BICF2G630712994	1	0	16162703	A	G
BICF2G630712999	1	0	16175817	A	G
BICF2G630713011	1	0	16185504	G	A
BICF2G630713017	1	0	16196294	C	G
BICF2G630713040	1	0	16208241	G	A
BICF2G630713056	1	0	16219720	A	G
BICF2G630713087	1	0	16231036	G	A
BICF2G630713106	1	0	16244265	C	A
BICF2G630713129	1	0	16255217	G	A
BICF2G630713147	1	0	16265331	G	A
BICF2G630713157	1	0	16281556	C	G
BICF2G630713161	1	0	16293337	C	A
BICF2G630713167	1	0	16306787	A	G
BICF2P1110155	1	0	16320005	G	A
BICF2G630713221	1	0	16324420	A	G
BICF2G630713244	1	0	16359855	G	A
BICF2S23756203	1	0	16379257	G	A
BICF2G630713250	1	0	16399830	A	G
BICF2S23312889	1	0	16428724	C	G
BICF2G630713309	1	0	16461127	A	G
BICF2G630713318	1	0	16508273	A	G
BICF2G630713380	1	0	16663755	T	A
BICF2G630713381	1	0	16723651	C	G
BICF2G630713386	1	0	16770912	C	G
BICF2G630713389	1	0	16777318	A	G
BICF2G630713396	1	0	16780762	G	A
BICF2G630713400	1	0	16782943	A	C
TIGRP2P16352_RS8891819	1	0	16799708	G	A
BICF2G630713411	1	0	16806542	A	G
BICF2G630713424	1	0	16811874	T	A
BICF2P634645	1	0	16819803	A	G
BICF2G630713443	1	0	16820003	A	G
BICF2G630713455	1	0	16835322	G	A
BICF2P191948	1	0	16854080	G	A
TIGRP2P16372_RS9041059	1	0	16872021	G	A
BICF2P391549	1	0	16876417	G	A
BICF2P279065	1	0	16889483	G	A
TIGRP2P16385_RS8513819	1	0	16916113	G	A
BICF2P893167	1	0	16923606	C	A
BICF2P518184	1	0	16936332	G	A
TIGRP2P16395_RS9237869	1	0	16947053	G	A
TIGRP2P16416_RS8992752	1	0	16968037	G	A
BICF2P190688	1	0	16983628	A	G
BICF2P1003421	1	0	16997869	G	A
BICF2P1393041	1	0	17003688	A	C
BICF2G630713467	1	0	17033376	A	C
BICF2G630713472	1	0	17038060	C	A
BICF2G630713521	1	0	17063159	A	G
BICF2P895104	1	0	17080855	G	A
BICF2S23429070	1	0	17081733	A	C
BICF2G630713549	1	0	17090951	A	C
BICF2G630713554	1	0	17100543	A	G
BICF2G630713558	1	0	17110373	G	A
BICF2G630713570	1	0	17125112	G	A
BICF2P408235	1	0	17128451	A	C
BICF2G630713595	1	0	17135819	A	G
BICF2P1049342	1	0	17149726	G	A
BICF2P537291	1	0	17171273	G	A
BICF2P518821	1	0	17180667	A	G
TIGRP2P16445_RS8874129	1	0	17186610	G	A
BICF2P673942	1	0	17200947	G	A
BICF2G630713640	1	0	17212415	C	A
BICF2G630713680	1	0	17246152	G	A
BICF2G630713682	1	0	17249128	A	T
BICF2G630713686	1	0	17263074	A	C
BICF2P777530	1	0	17274039	A	G
BICF2G630713688	1	0	17278430	A	G
BICF2G630713712	1	0	17292432	G	A
BICF2G630713733	1	0	17302397	G	A
TIGRP2P16480_RS8758959	1	0	17315566	A	G
BICF2P1295166	1	0	17325705	A	G
BICF2G630713757	1	0	17336561	A	G
BICF2G630713782	1	0	17355373	A	G
BICF2G630713809	1	0	17371769	G	A
BICF2G630713834	1	0	17382980	A	C
BICF2G630713845	1	0	17398182	G	A
BICF2G630713855	1	0	17409289	A	G
TIGRP2P16525_RS8882612	1	0	17443755	C	A
BICF2G630713894	1	0	17451480	A	G
BICF2G630713905	1	0	17464820	T	A
BICF2G630713917	1	0	17480289	G	A
BICF2G630713962	1	0	17508176	G	A
BICF2G630713973	1	0	17510437	G	A
BICF2S23425898	1	0	17536104	G	A
BICF2P952022	1	0	17548401	G	A
BICF2P864404	1	0	17557024	G	A
BICF2G630714030	1	0	17575316	G	A
BICF2G630714068	1	0	17631438	G	C
BICF2G630714081	1	0	17646203	A	G
BICF2S22954480	1	0	17659479	G	A
BICF2P339458	1	0	17692763	G	A
BICF2P1223885	1	0	17704361	G	A
BICF2P709584	1	0	17709766	A	G
BICF2P172537	1	0	17712307	G	A
BICF2G630714103	1	0	17726062	C	A
BICF2G630714105	1	0	17726883	G	A
BICF2G630714118	1	0	17743906	G	A
BICF2G630714129	1	0	17750078	A	G
BICF2G630714130	1	0	17751198	A	G
BICF2G630714145	1	0	17765993	G	A
BICF2G630714153	1	0	17786696	A	C
BICF2G630714169	1	0	17796222	G	A
BICF2G630714188	1	0	17824831	G	A
BICF2P1465145	1	0	17846763	G	A
TIGRP2P16613_RS9171180	1	0	17860709	A	G
BICF2G630714226	1	0	17870438	A	G
BICF2G630714236	1	0	17903166	A	G
BICF2P846937	1	0	17911755	G	A
BICF2S23427278	1	0	17927062	G	A
BICF2G630714275	1	0	17939101	C	A
BICF2P478930	1	0	17956021	G	A
BICF2P1009249	1	0	17963447	G	A
TIGRP2P16637_RS9039773	1	0	17972306	A	G
BICF2G630714328	1	0	17981639	G	A
BICF2G630714331	1	0	18006152	G	A
BICF2G630714377	1	0	18050538	G	A
TIGRP2P16671_RS9202034	1	0	18095245	A	C
BICF2G630714480	1	0	18120975	A	G
BICF2G630714502	1	0	18154349	G	A
BICF2G630714529	1	0	18196519	A	G
BICF2G630714538	1	0	18201249	G	A
BICF2G630714543	1	0	18212723	G	A
TIGRP2P16698_RS8970755	1	0	18230234	A	G
BICF2G630714585	1	0	18233230	A	G
BICF2G630714599	1	0	18246942	A	G
BICF2G630714618	1	0	18257851	A	G
BICF2P822605	1	0	18268077	G	A
BICF2P431281	1	0	18271867	A	T
BICF2P363533	1	0	18279276	G	A
BICF2P1341927	1	0	18301303	G	C
BICF2P1341921	1	0	18302046	A	C
BICF2G630714624	1	0	18322316	A	G
BICF2G630714631	1	0	18330993	G	A
BICF2S23754080	1	0	18351745	G	A
BICF2G630714647	1	0	18360583	A	C
BICF2S23735739	1	0	18383320	G	A
BICF2S2303742	1	0	18394807	G	A
BICF2G630714678	1	0	18408043	A	C
BICF2G630714699	1	0	18417394	A	G
BICF2G630714715	1	0	18436498	C	A
BICF2G630714718	1	0	18440810	A	G
BICF2S23256308	1	0	18453404	T	A
BICF2G630714751	1	0	18481237	A	T
BICF2G630714759	1	0	18491257	A	G
BICF2G630714765	1	0	18498485	G	A
BICF2G630714786	1	0	18514470	A	G
BICF2G630714787	1	0	18524177	A	G
BICF2G630714800	1	0	18543235	A	C
BICF2G630714801	1	0	18544398	A	G
BICF2P626377	1	0	18559607	A	C
TIGRP2P16741_RS8775542	1	0	18588383	A	C
TIGRP2P16748_RS9167563	1	0	18593202	C	A
BICF2P518563	1	0	18603592	A	G
BICF2P974068	1	0	18624247	A	G
BICF2S23426949	1	0	18643135	A	G
BICF2P508940	1	0	18662684	A	G
BICF2S23753581	1	0	18711288	A	G
BICF2S22937286	1	0	18727675	A	G
BICF2G630714898	1	0	18738968	G	A
BICF2G630714912	1	0	18753645	A	G
BICF2G630714954	1	0	18772717	A	G
BICF2S2376916	1	0	18773975	A	C
BICF2P34866	1	0	18799421	G	A
BICF2S23110908	1	0	18811386	G	A
BICF2P1113084	1	0	18973503	A	G
BICF2G630714964	1	0	19002760	G	A
BICF2P208503	1	0	19015038	A	T
BICF2P1224492	1	0	19035158	A	C
BICF2P737491	1	0	19041152	A	G
BICF2P597559	1	0	19069941	A	G
BICF2P409253	1	0	19088174	G	A
BICF2P897761	1	0	19109733	A	G
BICF2P540955	1	0	19122439	G	A
BICF2P1083621	1	0	19133517	A	G
BICF2P1427080	1	0	19145641	G	A
BICF2P507242	1	0	19153101	C	G
BICF2S22954521	1	0	19165031	G	A
BICF2P1197165	1	0	19176612	G	A
TIGRP2P16796_RS8980048	1	0	19191686	A	G
BICF2S231429	1	0	19209043	G	A
TIGRP2P16807_RS9052122	1	0	19219616	A	T
BICF2P62879	1	0	19231810	A	G
BICF2P1225994	1	0	19238089	A	G
BICF2P438420	1	0	19247015	A	G
BICF2S23518964	1	0	19260476	G	A
BICF2S23026603	1	0	19281794	A	C
BICF2P86167	1	0	19371454	A	G
TIGRP2P16848_RS8955685	1	0	19399416	C	A
BICF2P753865	1	0	19406222	A	G
BICF2G630714985	1	0	19418649	G	A
BICF2G630715002	1	0	19430743	G	A
BICF2P1167150	1	0	19458982	G	A
BICF2P284095	1	0	19474422	A	G
BICF2G630715032	1	0	19492481	A	G
BICF2G630715037	1	0	19503280	A	G
BICF2S2291054	1	0	19515473	G	A
BICF2G630715073	1	0	19555684	A	G
BICF2G630715088	1	0	19568314	A	G
BICF2G630715114	1	0	19585555	G	A
BICF2G630715122	1	0	19594047	C	A
BICF2P612910	1	0	19602289	G	A
BICF2S23024405	1	0	19615058	G	A
BICF2G630715169	1	0	19636509	A	G
BICF2P348329	1	0	19641020	A	C
BICF2G630715194	1	0	19667530	G	A
BICF2G630715208	1	0	19670479	A	G
TIGRP2P16901_RS8842380	1	0	19685669	G	A
BICF2P788591	1	0	19709660	A	C
BICF2P287600	1	0	19719094	G	A
BICF2P278076	1	0	19739556	A	C
BICF2S23526960	1	0	19757907	A	G
BICF2P10724	1	0	19763752	A	G
BICF2G630715220	1	0	19776432	C	A
TIGRP2P16932_RS8832082	1	0	19857021	A	G
BICF2G630715255	1	0	19883562	A	G
BICF2P1246032	1	0	19916674	A	G
BICF2P872985	1	0	19999160	C	A
BICF2S22962263	1	0	20015759	A	G
BICF2P1398938	1	0	20032821	A	G
BICF2P802066	1	0	20040189	G	A
BICF2P986779	1	0	20054348	A	G
BICF2P1463282	1	0	20068199	A	G
BICF2G630715296	1	0	20077410	C	A
BICF2P1321333	1	0	20135704	A	G
BICF2G630715374	1	0	20187696	A	G
BICF2P310418	1	0	20193561	G	A
BICF2P1239941	1	0	20202305	A	G
BICF2P967900	1	0	20219208	G	A
BICF2S23248133	1	0	20228210	G	A
BICF2G630715379	1	0	20247782	C	A
TIGRP2P16961_RS9025176	1	0	20259753	A	G
BICF2G630715397	1	0	20292792	A	G
BICF2P697771	1	0	20336471	G	A
TIGRP2P16971_RS9175448	1	0	20341163	A	C
BICF2P1059685	1	0	20360804	G	A
BICF2P1187622	1	0	20366768	G	A
BICF2P457349	1	0	20382519	A	G
TIGRP2P16976_RS9075007	1	0	20387883	G	A
BICF2P727704	1	0	20425939	A	G
TIGRP2P16985_RS8552105	1	0	20450940	A	G
BICF2P701461	1	0	20479325	A	G
BICF2S2295750	1	0	20513461	G	A
BICF2S22925209	1	0	20523711	G	A
BICF2P2581	1	0	20549601	A	G
BICF2P1167162	1	0	20574858	A	G
TIGRP2P17000_RS9054278	1	0	20590614	A	G
BICF2S2451719	1	0	20592090	G	A
BICF2P895704	1	0	20625819	G	A
BICF2P676479	1	0	20638142	A	G
BICF2P962056	1	0	20659006	G	A
BICF2P266321	1	0	20679215	G	A
BICF2P571844	1	0	20687372	G	A
BICF2P77912	1	0	20695934	A	G
BICF2S2307217	1	0	20718841	A	C
BICF2P804494	1	0	20814625	G	A
BICF2P996479	1	0	20824994	A	C
BICF2S23635196	1	0	20851127	G	C
BICF2P1127851	1	0	20868404	G	A
BICF2S2394642	1	0	21023551	G	A
BICF2S23332523	1	0	21059755	A	G
BICF2S2333879	1	0	21069228	G	A
BICF2S23332886	1	0	21081326	A	G
BICF2S2419977	1	0	21088910	G	A
BICF2P929289	1	0	21099824	G	A
BICF2S23327741	1	0	21141240	A	G
BICF2P1410756	1	0	21186536	G	A
BICF2P1013714	1	0	21303540	C	A
BICF2P336625	1	0	21305612	G	A
BICF2P914703	1	0	21326275	G	A
BICF2P914697	1	0	21328310	A	G
BICF2P64506	1	0	21339611	G	A
BICF2P663230	1	0	21357214	G	A
TIGRP2P17048_RS8850414	1	0	21376067	G	C
BICF2P1003867	1	0	21393173	G	A
TIGRP2P17059_RS8886848	1	0	21404855	A	G
BICF2P21190	1	0	21426179	C	A
BICF2S2342471	1	0	21442964	A	G
BICF2P222001	1	0	21457490	C	A
BICF2P572030	1	0	21482426	G	A
BICF2P863862	1	0	21545361	A	G
BICF2P373354	1	0	21720247	C	A
BICF2P757392	1	0	21739547	A	G
BICF2P321041	1	0	21759367	G	A
BICF2P1409861	1	0	21768258	G	A
BICF2P550254	1	0	21779972	G	A
BICF2P419907	1	0	21830087	A	G
TIGRP2P17125_RS8941216	1	0	21841917	A	G
BICF2P812791	1	0	21855124	G	A
BICF2P812795	1	0	21856668	G	A
BICF2P789154	1	0	21888516	A	G
BICF2S22939627	1	0	21911233	G	A
BICF2P556351	1	0	21930339	G	A
BICF2P556348	1	0	21930858	A	G
BICF2P560946	1	0	21951080	C	A
BICF2S23444701	1	0	21968494	G	A
BICF2P270859	1	0	21974369	A	G
BICF2P892261	1	0	21983254	G	A
BICF2P945211	1	0	22003486	A	G
BICF2P585237	1	0	22006916	G	A
BICF2S22930824	1	0	22018645	G	A
BICF2S2394301	1	0	22046657	A	G
BICF2S23634186	1	0	22051495	G	A
BICF2S23251261	1	0	22062401	A	G
TIGRP2P17171_RS8722368	1	0	22091645	G	A
BICF2P807085	1	0	22099323	A	C
BICF2P504694	1	0	22115291	G	C
TIGRP2P17186_RS8996050	1	0	22119320	G	A
BICF2P1155251	1	0	22132707	G	A
BICF2P1036256	1	0	22180137	C	A
TIGRP2P17199_RS8966927	1	0	22189988	T	A
BICF2S23611572	1	0	22249905	A	C
BICF2S23147386	1	0	22261510	G	A
BICF2S23147383	1	0	22261632	G	A
BICF2P1076144	1	0	22269586	A	C
BICF2P988426	1	0	22280404	T	A
BICF2P227551	1	0	22322240	A	G
BICF2P748505	1	0	22333250	G	A
BICF2P735889	1	0	22342955	A	C
TIGRP2P17211_RS8916416	1	0	22349515	G	A
BICF2S23123355	1	0	22362391	A	G
BICF2P431438	1	0	22399006	A	G
TIGRP2P17237_RS8933516	1	0	22409611	C	A
BICF2P1052320	1	0	22414085	G	A
BICF2P300236	1	0	22419943	A	G
BICF2P1282987	1	0	22424069	A	G
BICF2P980143	1	0	22428452	A	G
BICF2P1048615	1	0	22439720	A	G
BICF2P576323	1	0	22459007	A	G
BICF2P633763	1	0	22463987	A	G
BICF2P162730	1	0	22469558	A	G
BICF2P603100	1	0	22477978	A	G
BICF2P188992	1	0	22535450	G	A
BICF2P947428	1	0	22550996	A	C
BICF2S23422558	1	0	22567562	G	C
BICF2P708339	1	0	22576847	A	G
BICF2S2454320	1	0	22580584	A	G
BICF2P1054180	1	0	22591074	G	A
TIGRP2P17293_RS8572285	1	0	22602310	A	G
BICF2P57650	1	0	22614424	A	C
TIGRP2P17321_RS8841781	1	0	22626734	A	G
BICF2P1047026	1	0	22640635	A	G
BICF2S23548131	1	0	22650364	A	C
TIGRP2P17336_RS8925170	1	0	22664957	A	G
TIGRP2P17344_RS8865764	1	0	22675364	C	A
TIGRP2P17362_RS9115889	1	0	22687621	G	C
BICF2P336857	1	0	22687856	A	G
BICF2P841789	1	0	22695450	G	A
BICF2P115553	1	0	22715597	A	G
TIGRP2P17376_RS8899111	1	0	22724505	A	G
BICF2P1302500	1	0	22740877	G	A
BICF2P914059	1	0	22787221	A	G
BICF2P618957	1	0	22800993	G	A
BICF2S22924448	1	0	22810136	G	A
BICF2S23158753	1	0	22857427	A	G
BICF2S2307677	1	0	22866287	A	G
BICF2P1229239	1	0	22879445	A	G
BICF2P660010	1	0	22894623	A	C
BICF2P495736	1	0	22922850	A	C
BICF2S2322928	1	0	22932586	A	C
BICF2P613102	1	0	22959909	A	C
BICF2S23616573	1	0	22978436	A	G
BICF2S23214892	1	0	22989459	A	G
BICF2P568831	1	0	23011200	G	A
BICF2P435184	1	0	23017214	A	T
BICF2S2377633	1	0	23044893	G	A
TIGRP2P17474_RS8805327	1	0	23060455	G	A
BICF2S23527626	1	0	23066248	A	C
BICF2P327379	1	0	23079472	G	A
BICF2P136634	1	0	23100380	A	G
BICF2S23238220	1	0	23108674	A	G
BICF2S23642345	1	0	23123610	G	A
BICF2P1312108	1	0	23131454	G	A
BICF2P795809	1	0	23146910	A	G
BICF2P1387646	1	0	23183714	C	A
BICF2P305122	1	0	23189547	A	G
BICF2P1470220	1	0	23204599	G	A
BICF2P1389936	1	0	23211687	A	G
BICF2P543716	1	0	23223054	G	A
BICF2P718002	1	0	23239095	C	A
BICF2P1446571	1	0	23246076	A	G
BICF2P291553	1	0	23270803	A	G
BICF2P30700	1	0	23283703	G	A
BICF2P1342706	1	0	23285268	A	G
BICF2P597923	1	0	23292256	G	A
TIGRP2P17586_RS9097220	1	0	23300383	C	A
TIGRP2P17593_RS8591336	1	0	23307505	A	G
BICF2S22935806	1	0	23404515	A	T
BICF2S23632260	1	0	23411109	G	A
TIGRP2P17614_RS8918615	1	0	23422411	G	A
BICF2S2375452	1	0	23446470	A	G
TIGRP2P17632_RS9227617	1	0	23453064	G	A
TIGRP2P17647_RS9121206	1	0	23468581	G	A
BICF2S23634487	1	0	23494929	A	G
BICF2S2293066	1	0	23498852	G	A
TIGRP2P17660_RS8986102	1	0	23514610	A	G
BICF2P513740	1	0	23535172	A	G
BICF2P273562	1	0	23560780	C	A
TIGRP2P17699_RS8654280	1	0	23581336	A	G
TIGRP2P17703_RS8968872	1	0	23595189	G	A
BICF2P489911	1	0	23634519	A	G
BICF2P646699	1	0	23641880	C	A
BICF2S23122749	1	0	23652028	A	C
BICF2P96122	1	0	23670388	G	A
BICF2P326270	1	0	23675365	A	G
BICF2P1456437	1	0	23701799	A	G
BICF2P532862	1	0	23730311	G	A
BICF2P617553	1	0	23747015	G	A
BICF2P787778	1	0	23773565	A	C
BICF2P746922	1	0	23798188	G	A
BICF2P266322	1	0	23804103	G	A
BICF2P1061671	1	0	24128108	A	T
BICF2P1248996	1	0	24143018	G	A
BICF2P746146	1	0	24158740	A	G
BICF2P670473	1	0	24174220	A	G
BICF2S23615697	1	0	24185121	A	G
BICF2P508912	1	0	24257314	G	A
TIGRP2P17893_RS9237063	1	0	24272711	A	G
BICF2P1396496	1	0	24322562	A	G
BICF2P403360	1	0	24336537	G	A
TIGRP2P17917_RS9241698	1	0	24343355	G	A
BICF2P29694	1	0	24344208	A	G
BICF2P1121391	1	0	24351971	A	G
BICF2P1140956	1	0	24364734	A	G
BICF2P491494	1	0	24387112	A	C
BICF2P674878	1	0	24417633	A	G
BICF2P871223	1	0	24427550	G	A
BICF2P1358821	1	0	24506304	G	C
BICF2S22929236	1	0	24516067	C	A
BICF2P753060	1	0	24528357	G	A
BICF2P672688	1	0	24544483	G	A
BICF2P145622	1	0	24554257	A	G
BICF2P22721	1	0	24597626	A	G
TIGRP2P17956_RS8846836	1	0	24604895	A	G
BICF2P281121	1	0	24617129	A	G
BICF2S22933315	1	0	24643635	G	A
BICF2P836026	1	0	24647704	A	G
BICF2P368321	1	0	24682991	A	G
BICF2P649420	1	0	24693843	G	A
BICF2S23243385	1	0	24710385	A	G
BICF2P1330507	1	0	24724808	A	G
TIGRP2P18057_RS9175538	1	0	24738416	A	G
BICF2P499692	1	0	24763508	A	G
BICF2P871082	1	0	24785843	G	A
BICF2P241728	1	0	24795748	G	A
BICF2P962739	1	0	24818023	G	A
BICF2P730278	1	0	24845873	G	A
TIGRP2P18091_RS9135091	1	0	24856757	G	A
BICF2P1272208	1	0	24872931	A	G
BICF2P970147	1	0	24893106	A	G
BICF2P238715	1	0	24899952	C	G
BICF2P1382837	1	0	24920047	A	G
BICF2P252854	1	0	24970579	A	C
TIGRP2P18142_RS9093042	1	0	24992048	G	A
BICF2P1347877	1	0	25019808	C	A
BICF2P295909	1	0	25034146	T	A
BICF2P3694	1	0	25044773	A	G
BICF2P1042202	1	0	25049948	G	A
BICF2P1042201	1	0	25051095	T	A
BICF2S23016234	1	0	25074450	A	G
BICF2P532348	1	0	25085969	G	A
BICF2P680416	1	0	25150179	A	G
BICF2P167452	1	0	25160978	C	G
BICF2P749396	1	0	25170162	G	A
BICF2S23745469	1	0	25241661	G	A
BICF2S23151346	1	0	25272482	G	A
BICF2P19923	1	0	25283411	G	A
BICF2S23044886	1	0	25289424	A	G
TIGRP2P18186_RS9139000	1	0	25351540	G	A
BICF2P147299	1	0	25385881	A	C
BICF2P735708	1	0	25401242	C	A
BICF2P95142	1	0	25403286	A	G
BICF2P192035	1	0	25417101	A	G
BICF2P770471	1	0	25425804	A	G
BICF2P1261840	1	0	25429477	C	A
TIGRP2P18165_RS9079841	1	0	25446103	G	C
BICF2P445620	1	0	25448765	G	A
TIGRP2P18159_RS9179649	1	0	25470328	G	A
BICF2P642679	1	0	25483783	A	G
TIGRP2P18148_RS9090040	1	0	25510231	A	G
BICF2P179617	1	0	25621297	G	A
BICF2P729748	1	0	25645025	G	A
BICF2P228800	1	0	25659010	G	A
TIGRP2P18356_RS9196916	1	0	25671994	A	G
TIGRP2P18436_RS9229021	1	0	25695626	G	A
BICF2P1350910	1	0	25714140	A	G
BICF2P1159509	1	0	25770887	A	G
BICF2S22920343	1	0	25793141	G	A
TIGRP2P18465_RS9049550	1	0	25838266	C	G
BICF2P1159228	1	0	25869509	G	A
TIGRP2P18485_RS9026230	1	0	25874646	G	A
BICF2S2368997	1	0	25931311	A	G
BICF2P1127399	1	0	25933320	A	G
BICF2P879617	1	0	25973253	A	G
BICF2P978174	1	0	25979361	A	G
BICF2S23327581	1	0	25993251	A	G
BICF2P608397	1	0	26011430	A	G
TIGRP2P18522_RS8991242	1	0	26012685	G	A
BICF2P739304	1	0	26044599	A	G
BICF2P1196969	1	0	26055085	A	G
BICF2P1004684	1	0	26072659	G	A
TIGRP2P18560_RS8968769	1	0	26088534	C	G
BICF2P112678	1	0	26104827	A	G
BICF2S23720329	1	0	26120031	G	A
TIGRP2P18583_RS8963033	1	0	26144928	C	A
TIGRP2P18586_RS8746233	1	0	26156743	A	G
BICF2P1031161	1	0	26170953	G	A
TIGRP2P18613_RS9202115	1	0	26207215	G	A
BICF2P113807	1	0	26224100	G	A
TIGRP2P18640_RS8637455	1	0	26240082	T	A
BICF2S23147938	1	0	26261913	G	A
BICF2P540510	1	0	26307304	C	A
BICF2P848519	1	0	26384196	G	A
BICF2P1096901	1	0	26405959	G	A
BICF2P270493	1	0	26408125	A	G
BICF2P754027	1	0	26457060	A	G
BICF2P237190	1	0	26482551	G	A
BICF2P378388	1	0	26505421	A	G
BICF2P164200	1	0	26646523	A	T
BICF2S2342031	1	0	26672433	A	C
TIGRP2P18772_RS8491774	1	0	26775069	A	G
BICF2P1433886	1	0	26863343	A	G
TIGRP2P18815_RS8589232	1	0	26884664	A	G
BICF2S23116581	1	0	26948120	A	G
BICF2P73644	1	0	26999228	C	A
TIGRP2P819_RS8979721	1	0	27032573	G	A
TIGRP2P838_RS8650510	1	0	27050001	G	A
TIGRP2P868_RS8587119	1	0	27109036	C	A
BICF2P415787	1	0	27131601	G	A
BICF2S23323455	1	0	27159789	G	A
TIGRP2P877_RS8968905	1	0	27181416	C	A
BICF2P859260	1	0	27189938	G	A
BICF2S23112732	1	0	27198757	G	A
BICF2P162496	1	0	27209577	A	G
BICF2S22913108	1	0	27225262	G	A
BICF2P1008811	1	0	27239311	A	C
BICF2P1167327	1	0	27286844	G	A
BICF2P1349635	1	0	27357008	G	A
BICF2P395928	1	0	27387938	G	A
BICF2P695172	1	0	27393839	A	G
BICF2S2305511	1	0	27412979	G	A
BICF2S23124613	1	0	27474445	G	A
BICF2S23437590	1	0	27490392	A	G
BICF2S23125839	1	0	27506312	A	G
BICF2S23722397	1	0	27516846	G	A
BICF2P299445	1	0	27542326	C	A
TIGRP2P983_RS8538935	1	0	27558586	A	G
BICF2S23523710	1	0	27564457	G	A
BICF2P483954	1	0	27574029	G	A
TIGRP2P992_RS8745765	1	0	27596835	A	G
TIGRP2P999_RS8916154	1	0	27615568	A	G
BICF2S2301136	1	0	27632471	G	A
BICF2P546156	1	0	27645842	G	A
BICF2S22955746	1	0	27647170	G	A
BICF2P583409	1	0	27682559	G	A
BICF2S23441292	1	0	27698746	C	A
TIGRP2P1012_RS8515774	1	0	27706859	A	G
BICF2S22916737	1	0	27722553	G	A
BICF2P1349170	1	0	27802832	A	G
BICF2S23323875	1	0	27819151	G	A
BICF2P807649	1	0	27843424	G	A
BICF2G630715491	1	0	27877028	A	G
BICF2P183706	1	0	27901798	G	A
BICF2G630715510	1	0	27924114	C	A
BICF2G630715524	1	0	27963241	A	G
BICF2G630715530	1	0	27967727	G	A
BICF2P230124	1	0	27987683	G	A
BICF2P333833	1	0	28032774	C	A
BICF2G630715580	1	0	28085701	C	G
BICF2G630715598	1	0	28116668	G	A
BICF2G630715643	1	0	28197783	A	C
BICF2G630715654	1	0	28264651	A	G
BICF2G630715810	1	0	28474148	G	A
BICF2G630715814	1	0	28508765	G	A
BICF2P123921	1	0	28562764	A	G
BICF2P1338081	1	0	28578350	A	G
BICF2P1338083	1	0	28578927	A	C
BICF2S2352512	1	0	28631967	A	C
BICF2G630715887	1	0	28651055	A	G
BICF2S22918394	1	0	28657743	A	G
BICF2S23130351	1	0	28667043	G	A
BICF2P61782	1	0	28679956	A	G
BICF2G630715898	1	0	28695753	A	C
BICF2G630715903	1	0	28698977	A	T
BICF2P673410	1	0	28701627	A	G
BICF2G630715923	1	0	28713303	A	C
BICF2P338005	1	0	28740349	A	G
BICF2S2333824	1	0	28749448	A	T
BICF2P276756	1	0	28762329	G	A
BICF2P818519	1	0	28781232	A	G
BICF2S23026469	1	0	28784627	G	A
BICF2P414127	1	0	28802594	G	C
BICF2P414126	1	0	28802611	A	C
BICF2P663115	1	0	28805102	C	G
BICF2P1344197	1	0	28848094	G	A
BICF2G630715936	1	0	28888166	C	A
BICF2G630715944	1	0	28897877	G	A
BICF2G630715988	1	0	28917696	G	A
BICF2G630715998	1	0	28921791	G	A
BICF2P1314354	1	0	28945936	C	A
BICF2G630716027	1	0	29001357	G	A
BICF2P796582	1	0	29106045	C	A
BICF2S23433512	1	0	29112756	G	A
BICF2G630716134	1	0	29173380	A	C
BICF2S23039736	1	0	29219791	G	A
BICF2P608897	1	0	29239759	A	C
BICF2S23256780	1	0	29250013	A	G
BICF2S23422673	1	0	29260841	A	G
BICF2S23338342	1	0	29273189	A	C
BICF2G630716143	1	0	29284749	A	G
BICF2P1166016	1	0	29311205	C	A
BICF2P788535	1	0	29429098	G	A
BICF2G630716186	1	0	29448880	G	A
BICF2G630716222	1	0	29548741	G	A
BICF2P204560	1	0	29654865	A	C
BICF2S23648576	1	0	29673713	A	C
BICF2S231989	1	0	29677815	A	G
BICF2G630716247	1	0	29686599	A	G
BICF2G630716282	1	0	29727306	G	A
BICF2G630716289	1	0	29736484	G	A
BICF2S23512184	1	0	29763177	A	G
BICF2G630716310	1	0	29797490	A	G
BICF2G630716336	1	0	29823423	G	A
BICF2P483664	1	0	29824836	A	G
BICF2G630716356	1	0	29836939	A	G
BICF2G630716365	1	0	29847127	A	G
BICF2G630716450	1	0	29901956	A	T
BICF2G630716454	1	0	29904481	G	A
BICF2P1103831	1	0	29945571	G	A
BICF2P927414	1	0	29957422	A	G
BICF2P1392116	1	0	29970719	A	G
BICF2G630716483	1	0	30007115	G	A
BICF2G630716493	1	0	30011276	G	A
BICF2G630716518	1	0	30021046	A	C
BICF2G630716540	1	0	30043163	A	C
BICF2S2364336	1	0	30054556	G	A
BICF2S23213796	1	0	30091978	A	G
BICF2G630716569	1	0	30100223	A	G
BICF2G630716577	1	0	30116436	G	A
BICF2G630716600	1	0	30132265	G	A
BICF2G630716612	1	0	30135069	A	C
BICF2S2298939	1	0	30159880	C	A
BICF2G630716629	1	0	30212458	A	G
BICF2P822439	1	0	30218928	G	A
BICF2G630716640	1	0	30231620	G	A
BICF2G630716652	1	0	30240673	G	A
BICF2G630716663	1	0	30254867	A	G
BICF2G630716671	1	0	30308408	A	G
BICF2G630716676	1	0	30320440	G	A
BICF2S23419214	1	0	30344356	A	G
BICF2G630716691	1	0	30373185	G	A
BICF2G630716692	1	0	30386490	C	A
BICF2G630716709	1	0	30399975	A	C
BICF2S2308922	1	0	30406096	G	A
BICF2G630716729	1	0	30419209	A	G
BICF2G630716731	1	0	30424188	G	A
BICF2G630716737	1	0	30433850	A	C
BICF2G630716763	1	0	30471314	A	G
BICF2G630716772	1	0	30483459	A	C
BICF2G630716799	1	0	30504191	A	G
BICF2P964591	1	0	30507609	A	G
BICF2G630716870	1	0	30536547	A	G
BICF2S2307149	1	0	30550857	G	A
BICF2G630716878	1	0	30565395	G	A
BICF2G630716888	1	0	30571585	G	A
BICF2S23764818	1	0	30571793	A	G
BICF2G630716909	1	0	30586921	A	G
BICF2P1058183	1	0	30654148	G	A
BICF2P877864	1	0	30663224	A	G
BICF2G630716932	1	0	30686579	A	G
BICF2G630716943	1	0	30698091	G	A
BICF2G630716949	1	0	30701467	C	A
BICF2G630716972	1	0	30710964	A	C
BICF2G630716979	1	0	30727484	A	C
BICF2G630716996	1	0	30749770	G	A
BICF2G630717010	1	0	30775785	G	A
BICF2G630717015	1	0	30787661	C	A
BICF2G630717016	1	0	30787886	A	G
BICF2G630717038	1	0	30802050	A	T
BICF2G630717048	1	0	30821187	G	A
BICF2G630717058	1	0	30824729	G	A
BICF2G630717076	1	0	30836015	A	G
BICF2P814655	1	0	30841608	G	A
BICF2G630717080	1	0	30848182	A	C
BICF2G630717102	1	0	30858539	G	A
BICF2G630717103	1	0	30859727	G	A
BICF2P1318105	1	0	30881047	A	C
BICF2G630717147	1	0	30885375	A	G
BICF2P48838	1	0	30899559	A	C
BICF2P178655	1	0	30912827	G	A
BICF2G630717163	1	0	31024074	A	G
BICF2G630717181	1	0	31038163	A	G
BICF2G630717189	1	0	31043078	A	G
BICF2G630717208	1	0	31063953	A	C
BICF2P966102	1	0	31072420	A	G
BICF2P1110903	1	0	31079725	A	G
BICF2G630717229	1	0	31094033	G	A
BICF2G630717236	1	0	31113165	A	G
BICF2G630717248	1	0	31124474	A	G
BICF2G630717312	1	0	31227727	A	G
BICF2G630717325	1	0	31241431	G	A
G17F45S159	1	0	31289631	G	A
BICF2S23652503	1	0	31317362	A	G
BICF2G630717377	1	0	31325732	A	G
BICF2G630717388	1	0	31357274	A	G
BICF2G630717390	1	0	31382696	C	A
BICF2G630717404	1	0	31392759	G	A
BICF2G630717454	1	0	31429982	A	G
BICF2G630717459	1	0	31437465	C	A
BICF2S23647385	1	0	31446865	G	A
BICF2G630717477	1	0	31464003	G	A
BICF2G630717483	1	0	31472589	A	G
BICF2G630717497	1	0	31480156	C	A
BICF2G630717521	1	0	31493456	C	A
BICF2S23312668	1	0	31506313	A	G
BICF2P199816	1	0	31518939	G	A
BICF2P267059	1	0	31544304	A	G
BICF2G630717573	1	0	31565108	A	G
BICF2S23033103	1	0	31584995	C	G
BICF2G630717610	1	0	31595692	A	G
BICF2G630717615	1	0	31609093	A	G
BICF2G630717639	1	0	31665471	C	A
BICF2G630717676	1	0	31695298	A	G
BICF2P785722	1	0	31703587	G	A
BICF2G630717704	1	0	31707660	G	A
BICF2G630717710	1	0	31722725	G	A
BICF2G630717731	1	0	31741885	A	G
BICF2G630717754	1	0	31761332	C	G
BICF2P1149619	1	0	31786282	A	C
BICF2G630717765	1	0	31836017	A	G
BICF2G630717784	1	0	31867335	G	A
BICF2P925777	1	0	31893497	G	A
BICF2G630717812	1	0	31894464	A	G
BICF2G630717815	1	0	31914851	C	A
BICF2G630717820	1	0	31951697	A	G
BICF2G630717844	1	0	31973288	A	G
BICF2G630717846	1	0	31975339	G	A
BICF2S23223100	1	0	31992180	G	A
BICF2G630717868	1	0	31999244	A	G
BICF2G630717877	1	0	32012061	A	C
BICF2G630717883	1	0	32022269	A	G
BICF2P626276	1	0	32038665	G	A
BICF2P621809	1	0	32132347	A	C
BICF2P51545	1	0	32195514	G	A
BICF2G630717917	1	0	32207950	A	G
BICF2G630717923	1	0	32233303	A	G
BICF2P1059406	1	0	32261469	A	G
BICF2G630717927	1	0	32272858	G	A
BICF2G630717928	1	0	32277293	A	G
BICF2P700864	1	0	32289565	G	A
BICF2S23128998	1	0	32299645	T	A
BICF2S23331333	1	0	32314974	C	A
BICF2P1505299	1	0	32330760	A	G
BICF2S23743121	1	0	32332528	G	A
BICF2G630717944	1	0	32349124	A	G
BICF2G630717948	1	0	32355399	G	A
BICF2G630717959	1	0	32371955	A	G
BICF2G630717973	1	0	32378004	A	G
BICF2G630718000	1	0	32396703	A	G
BICF2P108696	1	0	32400905	G	A
BICF2G630718011	1	0	32412297	A	G
BICF2G630718041	1	0	32428770	G	A
BICF2G630718055	1	0	32451543	G	A
BICF2G630718065	1	0	32466291	T	A
BICF2G630718079	1	0	32470574	A	G
BICF2G630718098	1	0	32481101	G	A
BICF2G630718111	1	0	32495182	G	A
BICF2P1158949	1	0	32511219	A	G
BICF2G630718133	1	0	32539040	A	G
BICF2G630718144	1	0	32557801	A	G
BICF2G630718154	1	0	32568653	C	A
BICF2G630718157	1	0	32586435	G	A
BICF2S23346012	1	0	32596689	G	A
BICF2G630718183	1	0	32613224	G	A
BICF2G630718186	1	0	32623276	C	A
BICF2G630718198	1	0	32632075	A	G
BICF2G630718206	1	0	32652707	A	C
BICF2G630718220	1	0	32663828	A	G
BICF2G630718229	1	0	32673525	C	A
BICF2P164862	1	0	32682216	A	G
BICF2G630718240	1	0	32696354	A	G
BICF2G630718251	1	0	32709549	A	G
BICF2G630718271	1	0	32727885	G	A
BICF2S23645529	1	0	32743358	A	C
BICF2G630718293	1	0	32755218	G	A
BICF2G630718310	1	0	32767654	A	G
BICF2G630718315	1	0	32770688	A	G
BICF2P1334861	1	0	32781566	A	C
BICF2P831809	1	0	32803872	G	A
BICF2P486677	1	0	32822481	A	C
BICF2G630718384	1	0	32841825	A	G
BICF2G630718396	1	0	32854385	G	A
BICF2G630718416	1	0	32941439	G	A
BICF2G630718417	1	0	32943418	G	A
BICF2G630718419	1	0	32955619	A	G
BICF2G630718421	1	0	32973105	G	A
BICF2G630718424	1	0	32985311	A	G
BICF2P44782	1	0	32989507	A	G
BICF2G630718444	1	0	33008517	G	A
BICF2G630718449	1	0	33012145	A	G
BICF2G630718470	1	0	33023977	C	A
BICF2G630718493	1	0	33050024	A	G
BICF2G630718502	1	0	33058991	A	G
BICF2G630718558	1	0	33076080	G	A
BICF2G630718564	1	0	33081176	A	G
BICF2P396863	1	0	33129077	G	A
TIGRP2P1231_RS8713921	1	0	33192141	G	A
BICF2P1067272	1	0	33211757	G	A
BICF2G630718574	1	0	33220296	A	C
BICF2P105227	1	0	33232845	G	C
TIGRP2P1243_RS9166294	1	0	33240855	A	G
BICF2G630718600	1	0	33258419	A	T
BICF2P951999	1	0	33263499	A	G
BICF2G630718613	1	0	33283578	A	G
BICF2G630718614	1	0	33286229	A	G
BICF2P11651	1	0	33302868	C	A
BICF2G630718634	1	0	33316445	A	G
BICF2G630718638	1	0	33320471	A	G
BICF2G630718648	1	0	33341871	G	A
BICF2P1169198	1	0	33349375	A	G
BICF2G630718664	1	0	33363562	A	G
BICF2G630718668	1	0	33371441	G	A
BICF2P744328	1	0	33390505	G	A
BICF2G630718679	1	0	33403003	G	A
BICF2P1280638	1	0	33420845	G	C
BICF2G630718693	1	0	33427040	G	A
BICF2G630718695	1	0	33427525	G	A
BICF2G630718706	1	0	33450335	A	G
BICF2G630718717	1	0	33458684	C	A
TIGRP2P1280_RS9189226	1	0	33473653	A	G
BICF2G630718777	1	0	33485059	A	G
BICF2G630718795	1	0	33499907	G	A
BICF2G630718805	1	0	33525053	A	G
TIGRP2P1312_RS8548746	1	0	33536440	A	G
BICF2S2377272	1	0	33541435	A	G
BICF2P1351962	1	0	33561201	A	G
BICF2G630718838	1	0	33573842	G	A
BICF2G630718845	1	0	33584160	G	A
TIGRP2P1328_RS8993575	1	0	33596225	G	A
BICF2P299386	1	0	33617606	T	A
TIGRP2P1340_RS8780093	1	0	33647392	G	A
BICF2G630718900	1	0	33667313	A	T
BICF2P674885	1	0	33682751	C	A
BICF2G630718903	1	0	33691240	G	A
BICF2G630718929	1	0	33708179	A	G
BICF2P999159	1	0	33758971	G	A
BICF2G630719053	1	0	33803043	G	A
BICF2G630719057	1	0	33805939	C	A
BICF2G630719072	1	0	33815578	A	G
BICF2G630719083	1	0	33830741	G	A
BICF2G630719101	1	0	33841138	A	G
BICF2G630719118	1	0	33857599	A	G
BICF2G630719127	1	0	33861819	G	A
BICF2G630719160	1	0	33873869	G	A
BICF2S23216787	1	0	33886614	A	G
BICF2G630719182	1	0	33899435	A	G
BICF2G630719196	1	0	33910155	G	A
BICF2G630719218	1	0	33920774	G	A
BICF2P650127	1	0	33934398	G	A
BICF2G630719254	1	0	33943150	A	C
BICF2G630719267	1	0	33953449	G	A
BICF2G630719299	1	0	33967724	A	G
BICF2G630719309	1	0	33974590	C	A
BICF2G630719312	1	0	33975631	G	A
BICF2G630719343	1	0	34019296	A	G
BICF2G630719350	1	0	34024044	A	G
BICF2G630719355	1	0	34033003	A	G
BICF2G630719362	1	0	34048226	A	C
BICF2P528417	1	0	34081285	C	G
TIGRP2P1414_RS8931330	1	0	34093378	G	A
BICF2S23228134	1	0	34118873	A	G
TIGRP2P1427_RS8612537	1	0	34128320	A	G
BICF2G630719374	1	0	34146042	G	A
BICF2G630719399	1	0	34179477	A	G
BICF2G630719411	1	0	34194366	C	A
BICF2G630719425	1	0	34201200	G	A
BICF2G630719434	1	0	34210123	A	G
BICF2G630719447	1	0	34230063	G	A
BICF2P1463258	1	0	34274012	A	G
BICF2S2318456	1	0	34296062	G	A
BICF2P872303	1	0	34318339	C	A
BICF2G630719454	1	0	34320764	A	G
BICF2G630719469	1	0	34339914	C	G
BICF2P1099766	1	0	34344589	A	C
BICF2S23553177	1	0	34360907	A	G
BICF2P261381	1	0	34457383	G	A
BICF2S23419988	1	0	34464743	G	A
BICF2P731875	1	0	34470566	C	A
BICF2S22952840	1	0	34492659	A	G
BICF2G630719512	1	0	34492902	G	A
BICF2G630719526	1	0	34504825	G	A
BICF2P940346	1	0	34516887	T	A
BICF2G630719555	1	0	34528934	A	G
BICF2G630719561	1	0	34544852	G	A
BICF2G630719567	1	0	34553147	G	A
BICF2G630719696	1	0	34644813	G	A
BICF2P1097813	1	0	34670242	A	G
BICF2P1039388	1	0	34681270	A	C
BICF2P1243855	1	0	34694257	A	G
BICF2P369818	1	0	34707276	A	G
BICF2G630719698	1	0	34717853	C	A
BICF2G630719701	1	0	34726842	A	G
BICF2P1100164	1	0	34737241	G	A
BICF2G630719705	1	0	34756367	G	A
BICF2G630719724	1	0	34767815	G	A
BICF2G630719730	1	0	34770200	C	A
BICF2G630719743	1	0	34791753	G	A
BICF2G630719765	1	0	34823275	G	A
BICF2G630719767	1	0	34826842	A	G
BICF2G630719792	1	0	34850464	A	T
BICF2G630719811	1	0	34869317	G	A
BICF2P751439	1	0	34891109	G	A
BICF2G630719841	1	0	34891380	G	C
BICF2P1028939	1	0	34900842	C	A
BICF2P597181	1	0	34933480	A	G
BICF2P1117753	1	0	34961053	C	A
BICF2G630719866	1	0	34966808	C	G
BICF2G630719881	1	0	34979156	A	G
BICF2G630719886	1	0	34991108	A	G
TIGRP2P1485_RS8994217	1	0	35003478	A	G
BICF2S23122857	1	0	35044114	A	G
BICF2G630719895	1	0	35084822	A	G
BICF2S23342410	1	0	35091653	C	A
BICF2G630719921	1	0	35103810	A	G
BICF2G630719942	1	0	35119628	A	G
BICF2G630719956	1	0	35129733	A	G
BICF2G630719983	1	0	35151070	A	G
BICF2G630720007	1	0	35163215	G	A
BICF2G630720063	1	0	35198038	G	A
BICF2G630720070	1	0	35210282	G	A
TIGRP2P1493_RS8686293	1	0	35238290	G	A
BICF2G630720098	1	0	35256120	A	C
BICF2G630720115	1	0	35285783	G	A
BICF2G630720123	1	0	35289223	A	G
BICF2G630720142	1	0	35331933	G	A
BICF2G630720158	1	0	35341311	T	A
BICF2G630720165	1	0	35346465	G	A
BICF2P504490	1	0	35368705	G	C
BICF2G630720189	1	0	35404845	A	G
BICF2G630720202	1	0	35427303	C	G
BICF2G630720203	1	0	35438173	A	G
BICF2G630720212	1	0	35452564	G	A
BICF2P757861	1	0	35471528	A	G
TIGRP2P1520_RS8762406	1	0	35488014	G	C
BICF2P855902	1	0	35502210	A	G
BICF2P261098	1	0	35512088	G	A
BICF2P838235	1	0	35539632	A	G
TIGRP2P1540_RS9065927	1	0	35547072	G	A
BICF2P650990	1	0	35558155	G	A
BICF2S23357148	1	0	35574981	A	G
BICF2S23633648	1	0	35601699	G	A
TIGRP2P1547_RS8933779	1	0	35613439	A	G
BICF2P525845	1	0	35623282	A	G
BICF2P444164	1	0	35647991	A	G
TIGRP2P1573_RS8951580	1	0	35668117	G	A
BICF2P1185876	1	0	35687486	A	G
TIGRP2P1587_RS8565859	1	0	35700671	C	G
BICF2P436784	1	0	35705187	T	A
BICF2P745985	1	0	35713535	A	C
BICF2P178713	1	0	35790907	A	G
TIGRP2P1607_RS8963881	1	0	35816804	G	A
TIGRP2P1612_RS9042696	1	0	35834797	G	A
BICF2P461697	1	0	35857093	A	G
TIGRP2P1629_RS9120813	1	0	35867700	G	A
BICF2G630720228	1	0	35876699	A	G
TIGRP2P1636_RS8564169	1	0	35916810	G	A
BICF2G630720273	1	0	35928285	G	A
BICF2G630720278	1	0	35944806	A	G
BICF2G630720279	1	0	35959741	G	A
BICF2G630720283	1	0	35973968	A	G
BICF2P818099	1	0	35979359	G	A
BICF2G630720310	1	0	36001384	G	A
BICF2P1116416	1	0	36015964	G	A
BICF2G630720322	1	0	36029735	G	A
BICF2G630720335	1	0	36046767	A	G
BICF2S23742997	1	0	36057840	G	A
TIGRP2P1654_RS8745873	1	0	36068978	A	G
BICF2G630720387	1	0	36086036	A	G
BICF2G630720410	1	0	36094372	A	C
BICF2G630720435	1	0	36107137	A	G
BICF2G630720463	1	0	36120328	G	A
BICF2G630720479	1	0	36129287	A	C
BICF2G630720498	1	0	36141360	G	A
BICF2G630720514	1	0	36152678	G	A
BICF2G630720524	1	0	36167245	T	A
BICF2G630720528	1	0	36175608	A	G
BICF2G630720533	1	0	36200942	G	A
TIGRP2P1674_RS8519965	1	0	36214825	C	A
BICF2G630720576	1	0	36239728	G	A
BICF2G630720578	1	0	36243225	A	G
BICF2P752126	1	0	36259655	A	C
BICF2G630720587	1	0	36264476	A	C
BICF2G630720595	1	0	36280826	A	G
BICF2S23279	1	0	36288835	A	G
BICF2P805705	1	0	36302644	T	A
BICF2G630720636	1	0	36313177	A	G
BICF2G630720663	1	0	36329546	G	A
BICF2G630720686	1	0	36349594	G	A
BICF2G630720705	1	0	36356989	A	G
BICF2G630720727	1	0	36372082	A	G
BICF2P1285557	1	0	36382088	C	A
BICF2G630720734	1	0	36396681	A	C
BICF2G630720740	1	0	36402559	A	G
BICF2G630720749	1	0	36422541	G	A
BICF2G630720764	1	0	36429047	G	A
BICF2G630720803	1	0	36454652	G	A
BICF2G630720860	1	0	36495146	A	C
BICF2G630720931	1	0	36538454	G	A
BICF2G630720936	1	0	36543014	A	G
BICF2G630720986	1	0	36571665	A	G
BICF2G630720990	1	0	36577840	A	G
BICF2P1381470	1	0	36588137	G	A
BICF2G630721003	1	0	36601007	A	G
BICF2G630721007	1	0	36604059	A	C
BICF2G630721015	1	0	36610807	A	C
BICF2G630721036	1	0	36622135	A	C
BICF2S23514123	1	0	36633030	A	G
BICF2P1367862	1	0	36657753	C	A
BICF2G630721062	1	0	36673705	G	A
BICF2G630721074	1	0	36692974	A	C
BICF2G630721176	1	0	36772682	G	A
BICF2G630721254	1	0	36809523	C	A
BICF2G630721275	1	0	36817117	A	T
BICF2G630721283	1	0	36850780	A	G
BICF2G630721285	1	0	36852831	A	G
BICF2G630721318	1	0	36870091	A	G
BICF2G630721326	1	0	36872593	A	T
BICF2P115550	1	0	36878165	A	G
BICF2G630721344	1	0	36895640	A	C
BICF2S23035765	1	0	36917636	G	A
BICF2P474970	1	0	36970528	A	G
BICF2G630721366	1	0	36987391	G	A
BICF2P1285497	1	0	37016160	G	A
BICF2G630721382	1	0	37026442	G	A
BICF2G630721391	1	0	37051936	G	A
BICF2P1085387	1	0	37060353	A	G
BICF2G630721418	1	0	37084581	A	G
BICF2G630721433	1	0	37093262	A	G
TIGRP2P1828_RS8575956	1	0	37115768	G	A
TIGRP2P1833_RS9165233	1	0	37143848	A	C
BICF2S23353207	1	0	37157890	G	A
BICF2P77050	1	0	37171191	C	A
TIGRP2P1835_RS9207819	1	0	37173573	G	A
BICF2G630721454	1	0	37186063	G	A
BICF2G630721487	1	0	37209352	A	C
BICF2G630721511	1	0	37224099	A	G
BICF2P1378636	1	0	37268118	G	A
BICF2G630721531	1	0	37284904	A	G
BICF2G630721540	1	0	37290802	A	G
BICF2S23310200	1	0	37302061	A	C
TIGRP2P1850_RS8507140	1	0	37314548	C	A
BICF2S23542212	1	0	37349722	A	G
BICF2S23222673	1	0	37357318	A	T
BICF2G630721572	1	0	37462908	A	G
BICF2G630721591	1	0	37474433	G	A
BICF2G630721594	1	0	37515789	A	C
BICF2G630721599	1	0	37525538	A	G
BICF2G630721613	1	0	37531775	G	A
BICF2G630721654	1	0	37550366	G	A
TIGRP2P1869_RS9052224	1	0	37555761	A	G
BICF2G630721688	1	0	37565339	A	C
BICF2S2305057	1	0	37585204	G	A
BICF2G630721725	1	0	37587673	C	A
BICF2G630721758	1	0	37599223	G	A
BICF2P697483	1	0	37615639	G	A
BICF2P933515	1	0	37632961	G	A
BICF2G630721786	1	0	37637717	A	C
BICF2P41911	1	0	37656324	A	C
BICF2G630721816	1	0	37670200	G	A
BICF2P198688	1	0	37679664	A	T
BICF2G630721837	1	0	37706400	C	A
BICF2S23338970	1	0	37718775	A	G
BICF2G630721843	1	0	37728977	A	G
TIGRP2P1891_RS8826081	1	0	37745599	G	A
BICF2G630721854	1	0	37749765	A	G
BICF2G630721856	1	0	37751913	C	G
BICF2G630721878	1	0	37762452	A	G
TIGRP2P1895_RS9066673	1	0	37808658	G	A
BICF2G630722000	1	0	37834721	A	G
TIGRP2P1910_RS8668237	1	0	37845880	G	A
BICF2G630722048	1	0	37871289	G	A
BICF2P670414	1	0	37888481	G	A
BICF2P514339	1	0	37904370	G	A
BICF2G630722081	1	0	37905709	G	A
BICF2G630722103	1	0	37918838	A	G
BICF2G630722116	1	0	37939617	G	A
BICF2G630722133	1	0	37946693	G	A
BICF2P1084870	1	0	37949989	A	T
BICF2G630722149	1	0	37965500	A	G
BICF2S23246141	1	0	37967375	G	A
TIGRP2P1935_RS9163431	1	0	37992275	C	A
BICF2G630722180	1	0	38006868	A	G
BICF2G630722181	1	0	38017321	A	G
BICF2G630722197	1	0	38035959	A	G
BICF2G630722211	1	0	38050024	G	A
BICF2G630722252	1	0	38091446	G	A
TIGRP2P1955_RS8717324	1	0	38114536	G	A
TIGRP2P1957_RS9065316	1	0	38116542	G	A
BICF2G630722272	1	0	38131013	A	C
BICF2G630722302	1	0	38146969	G	A
BICF2G630722334	1	0	38188324	A	C
BICF2G630722345	1	0	38200181	A	G
BICF2G630722355	1	0	38208660	G	A
BICF2G630722363	1	0	38223319	G	A
BICF2G630722388	1	0	38271605	A	G
BICF2G630722406	1	0	38283344	A	G
BICF2G630722426	1	0	38292521	G	A
BICF2P907381	1	0	38310836	T	A
BICF2G630722489	1	0	38315309	A	C
BICF2G630722501	1	0	38333700	A	C
BICF2G630722510	1	0	38339171	G	A
BICF2G630722540	1	0	38353531	A	C
BICF2G630722546	1	0	38360633	A	G
BICF2G630722586	1	0	38376210	A	G
BICF2G630722601	1	0	38397309	A	G
BICF2G630722617	1	0	38409997	A	T
BICF2G630722635	1	0	38422354	A	G
BICF2G630722663	1	0	38432260	G	A
BICF2G630722672	1	0	38442275	G	A
BICF2G630722689	1	0	38474791	G	A
BICF2G630722718	1	0	38495769	G	A
BICF2G630722726	1	0	38503937	A	G
BICF2G630722743	1	0	38509966	A	G
BICF2P581689	1	0	38537326	A	G
BICF2S23351467	1	0	38549142	G	A
BICF2G630722777	1	0	38553609	G	A
BICF2G630722811	1	0	38580491	A	C
BICF2G630722843	1	0	38611089	A	G
BICF2G630722855	1	0	38614443	A	G
BICF2G630722870	1	0	38627139	A	T
BICF2P982598	1	0	38661739	A	G
BICF2P107240	1	0	38687957	A	G
BICF2P1174858	1	0	38693844	A	G
BICF2G630722887	1	0	38704254	A	G
TIGRP2P2082_RS9183569	1	0	38718658	A	G
BICF2P1098200	1	0	38731288	A	T
BICF2P67932	1	0	38744974	A	G
BICF2P592098	1	0	38796296	A	G
TIGRP2P2182_RS8992006	1	0	39019232	G	A
BICF2P808391	1	0	39034989	A	T
BICF2G630723002	1	0	39105772	A	G
BICF2G630723004	1	0	39130147	A	G
BICF2G630723007	1	0	39144161	G	A
BICF2G630723030	1	0	39212806	A	G
BICF2S23130840	1	0	39224837	A	G
BICF2G630723038	1	0	39235100	A	G
BICF2G630723093	1	0	39278403	G	A
BICF2G630723115	1	0	39292896	G	A
BICF2G630723123	1	0	39306102	A	G
BICF2P627260	1	0	39436500	A	G
BICF2P229193	1	0	39457527	G	C
BICF2G630723235	1	0	39487227	A	G
BICF2G630723279	1	0	39512027	A	T
BICF2P487544	1	0	39528587	A	G
BICF2P1254599	1	0	39531470	C	A
BICF2G630723434	1	0	39695505	A	G
BICF2S23249158	1	0	39713726	G	A
BICF2G630723496	1	0	39731983	G	A
BICF2G630723526	1	0	39770137	A	G
BICF2G630723540	1	0	39787551	A	G
BICF2G630723562	1	0	39824437	G	A
BICF2G630723565	1	0	39825528	A	G
BICF2G630723607	1	0	39862566	A	G
BICF2G630723610	1	0	39867431	A	G
BICF2G630723629	1	0	39894088	G	A
BICF2S23034587	1	0	39895434	G	A
BICF2S23117575	1	0	39925583	G	A
BICF2G630723641	1	0	39935130	G	A
BICF2S2359432	1	0	39948185	A	G
BICF2P796534	1	0	39997735	T	A
BICF2P1083886	1	0	40003813	G	A
BICF2P1286180	1	0	40016767	A	T
BICF2P538006	1	0	40034978	G	A
BICF2G630723670	1	0	40052138	G	A
BICF2G630723707	1	0	40083192	G	A
BICF2P1128553	1	0	40092516	G	A
BICF2P1177359	1	0	40095187	G	A
BICF2G630723730	1	0	40114783	G	A
BICF2G630723735	1	0	40130024	G	A
BICF2G630723750	1	0	40144382	A	G
BICF2G630723765	1	0	40153285	G	A
BICF2G630723792	1	0	40165988	G	A
BICF2G630723814	1	0	40174006	C	A
BICF2G630723823	1	0	40178851	G	A
BICF2G630723852	1	0	40194251	A	G
BICF2G630723859	1	0	40200872	G	A
BICF2G630723871	1	0	40218550	C	G
BICF2G630723880	1	0	40222485	G	A
TIGRP2P2281_RS8858046	1	0	40262132	A	G
BICF2P111872	1	0	40269165	C	A
BICF2P504077	1	0	40289153	G	A
BICF2G630724236	1	0	40713297	G	A
BICF2G630724239	1	0	40716378	A	C
BICF2G630724285	1	0	40757741	G	A
BICF2G630724289	1	0	40760767	A	G
BICF2P712410	1	0	40772545	A	G
BICF2G630724297	1	0	40798742	A	G
BICF2P378512	1	0	40806605	C	A
BICF2G630724523	1	0	40912319	A	G
BICF2S2303868	1	0	40929393	G	A
BICF2S2303869	1	0	40929689	A	T
BICF2G630724558	1	0	40934007	T	A
BICF2G630724571	1	0	40960518	A	G
BICF2G630724579	1	0	40965730	C	A
BICF2G630724662	1	0	41012595	G	A
BICF2G630724719	1	0	41047007	A	G
BICF2S23613236	1	0	41118516	A	G
BICF2G630724885	1	0	41176954	G	A
BICF2G630724937	1	0	41219000	G	A
BICF2G630724967	1	0	41238484	A	G
BICF2G630724978	1	0	41259938	C	A
BICF2G630724986	1	0	41282712	A	G
BICF2S22912755	1	0	41355100	A	G
BICF2S2329977	1	0	41372498	G	A
BICF2G630725017	1	0	41395435	G	A
BICF2G630725034	1	0	41413918	A	T
BICF2S23526540	1	0	41427418	G	A
BICF2P1027382	1	0	41437571	A	C
BICF2G630725037	1	0	41452714	A	G
BICF2P416885	1	0	41460853	G	A
BICF2S2347658	1	0	41472254	G	A
BICF2P410463	1	0	41489540	G	A
BICF2G630725042	1	0	41494077	G	A
BICF2G630725061	1	0	41613775	G	A
BICF2G630725062	1	0	41616586	C	A
BICF2G630725075	1	0	41621894	A	G
BICF2S23339853	1	0	41670532	G	A
BICF2P427574	1	0	41722518	A	G
BICF2P712400	1	0	41739556	G	A
BICF2P322667	1	0	41791523	C	A
BICF2P639109	1	0	41873424	G	A
BICF2S23210629	1	0	41906759	A	C
BICF2P1025842	1	0	41980365	G	A
BICF2P825735	1	0	41988950	A	G
BICF2P1080416	1	0	42489892	A	G
BICF2P721185	1	0	42503775	G	C
BICF2S23416070	1	0	43015924	A	G
BICF2S23510007	1	0	43055297	A	G
BICF2P237057	1	0	43069750	A	G
BICF2P1005798	1	0	43086310	A	C
BICF2P1005797	1	0	43087215	G	A
BICF2P1281047	1	0	43092953	A	G
BICF2P96862	1	0	43106325	G	C
BICF2P986449	1	0	43122055	A	G
BICF2P1254541	1	0	43127698	G	A
BICF2P169232	1	0	43142392	A	G
BICF2P391327	1	0	43153646	A	G
BICF2P1167481	1	0	43166291	A	C
BICF2S23435981	1	0	43327605	G	A
BICF2S23321326	1	0	43505609	A	C
BICF2P1054606	1	0	43610924	A	T
BICF2P143163	1	0	43765623	T	A
BICF2S2303341	1	0	43771606	C	A
BICF2P1128301	1	0	43850199	A	G
BICF2P892177	1	0	43869454	A	G
BICF2P799901	1	0	43879087	G	A
BICF2P762359	1	0	43891277	A	C
BICF2P53509	1	0	43899541	A	C
BICF2S23533191	1	0	44001009	G	A
BICF2S23626451	1	0	44023136	A	G
BICF2P504600	1	0	44030038	A	G
BICF2S23746077	1	0	44343507	A	G
BICF2P288464	1	0	44361551	G	A
BICF2P370827	1	0	44420893	T	A
BICF2P572282	1	0	44432882	G	A
BICF2P31960	1	0	44476005	G	C
BICF2S23643436	1	0	44487350	C	A
BICF2P1365151	1	0	44781406	G	A
BICF2P1152848	1	0	44787049	G	A
BICF2P392871	1	0	44814155	A	G
BICF2S23031185	1	0	44865055	G	A
BICF2S23212307	1	0	44898751	A	G
BICF2P1144318	1	0	44904277	T	A
BICF2P1144317	1	0	44906424	C	A
BICF2S23426511	1	0	44908651	A	G
BICF2P424904	1	0	44912596	A	C
BICF2S23658963	1	0	44919723	G	A
BICF2P1179029	1	0	44951819	A	G
BICF2P1147151	1	0	44995146	A	G
BICF2P82779	1	0	45035513	A	G
BICF2P464086	1	0	45069404	G	A
BICF2P611869	1	0	45072337	A	G
BICF2P706876	1	0	45176736	G	A
BICF2P381748	1	0	45238023	A	G
BICF2P1114427	1	0	45244479	A	G
BICF2P344311	1	0	45275775	G	A
BICF2P80859	1	0	45283486	G	A
BICF2P518336	1	0	45290075	G	A
BICF2S23054333	1	0	45336835	G	A
BICF2P392839	1	0	45381667	A	G
BICF2P468585	1	0	45382633	A	C
BICF2S23120955	1	0	45405601	A	G
BICF2S23660759	1	0	45459146	T	A
BICF2P823641	1	0	45462876	C	G
BICF2P204331	1	0	45506740	A	G
BICF2P926477	1	0	45509652	A	G
BICF2P1009622	1	0	45520583	A	C
BICF2P572888	1	0	45548977	G	A
BICF2P285046	1	0	45580769	A	G
BICF2P722799	1	0	45643835	A	G
BICF2P1041846	1	0	45674435	G	A
BICF2P1066398	1	0	45682515	A	G
BICF2P358477	1	0	45697187	C	A
BICF2P901675	1	0	45723238	G	A
BICF2P1467467	1	0	45727827	G	A
BICF2S24510584	1	0	45852419	A	G
BICF2S22917876	1	0	45937985	A	G
BICF2P66572	1	0	46057506	A	G
BICF2P518979	1	0	46074165	A	C
BICF2P322728	1	0	46086930	A	G
BICF2P1076676	1	0	46108150	A	G
BICF2P1255697	1	0	46130561	A	C
BICF2P948092	1	0	46142845	C	A
BICF2P930484	1	0	46158642	A	G
BICF2P1018729	1	0	46179192	A	G
BICF2S2302738	1	0	46206086	A	G
BICF2P902086	1	0	46228845	A	G
BICF2P1037296	1	0	46268586	A	C
BICF2P357728	1	0	46279297	G	A
BICF2S2306948	1	0	46373258	G	A
BICF2S23444558	1	0	46386707	A	G
BICF2P372510	1	0	46395672	G	A
BICF2P953298	1	0	46412297	C	G
BICF2P700557	1	0	46419550	A	C
BICF2P860348	1	0	46433734	C	A
BICF2P880955	1	0	46461892	A	G
BICF2P1425855	1	0	46465737	C	G
BICF2P1122529	1	0	46479633	A	C
BICF2G630725117	1	0	46513315	A	G
BICF2S23112770	1	0	46537504	G	A
BICF2G630725118	1	0	46550356	A	G
BICF2G630725119	1	0	46554878	G	A
BICF2G630725121	1	0	46566626	A	G
BICF2G630725124	1	0	46687350	A	G
BICF2S23517373	1	0	46722472	A	G
BICF2G630725128	1	0	46809224	A	G
BICF2G630725149	1	0	46845517	G	A
BICF2G630725156	1	0	46866381	C	A
BICF2G630725164	1	0	46873095	A	G
BICF2G630725165	1	0	46873119	A	T
BICF2G630725175	1	0	46876460	C	A
BICF2S23646426	1	0	46891072	C	A
BICF2G630725223	1	0	46959327	A	G
BICF2G630725226	1	0	46962902	G	A
BICF2G630725251	1	0	46989351	A	G
BICF2G630725307	1	0	47020821	G	A
BICF2G630725338	1	0	47067653	G	A
BICF2G630725341	1	0	47075808	A	G
BICF2G630725348	1	0	47103280	G	A
BICF2G630725359	1	0	47116350	G	A
BICF2G630725363	1	0	47121253	G	A
BICF2G630725373	1	0	47132429	A	C
BICF2G630725377	1	0	47146685	G	A
BICF2G630725402	1	0	47159194	C	A
BICF2G630725425	1	0	47180502	G	A
BICF2G630725448	1	0	47197325	G	A
BICF2P1149239	1	0	47212035	G	A
BICF2G630725465	1	0	47213176	G	A
BICF2G630725471	1	0	47216843	A	G
BICF2P467418	1	0	47223951	G	A
BICF2G630725489	1	0	47239906	G	A
BICF2P622194	1	0	47246454	A	G
BICF2G630725501	1	0	47250312	A	G
BICF2G630725518	1	0	47259547	G	A
BICF2G630725539	1	0	47289025	G	A
BICF2G630725569	1	0	47294869	A	G
BICF2G630725585	1	0	47316772	G	A
BICF2G630725588	1	0	47341521	A	G
BICF2P135134	1	0	47405617	A	G
BICF2P1051840	1	0	47423152	A	G
BICF2P19159	1	0	47466223	A	G
BICF2P1102719	1	0	47486252	A	G
BICF2P4940	1	0	47497436	G	A
BICF2P1173249	1	0	47511153	G	A
BICF2G630725595	1	0	47540999	A	T
BICF2P1368367	1	0	47552665	A	C
BICF2P901279	1	0	47564862	G	A
BICF2P158629	1	0	47574567	A	G
BICF2P1128620	1	0	47579829	A	G
BICF2P290200	1	0	47588613	G	A
BICF2P291094	1	0	47598889	A	C
BICF2S22922643	1	0	47603334	T	A
BICF2P980774	1	0	47623891	G	A
BICF2S231201	1	0	47635182	A	G
BICF2S23145503	1	0	47638607	G	A
BICF2S2346318	1	0	47657742	A	G
BICF2P1034115	1	0	47674846	A	G
BICF2P182384	1	0	47701355	A	C
BICF2P604942	1	0	47722811	A	G
[truncated: 91,055 more rows]
