# Supplementary material for: Recessive missense LAMP3 variant associated with defect in lamellar body biogenesis and fatal neonatal interstitial lung disease in dogs
Source: PLoS Genet. 2020 Mar 9;16(3):e1008651. doi: 10.1371/journal.pgen.1008651 (PMC7082050; doi:10.1371/journal.pgen.1008651)
Supplement: S4 Table — (XLSX) [file pgen.1008651.s004.xlsx]

## Sheet: Sheet1
S4 Table. Metadata of the 887 control genomes used in the WGS variant filtering.
Breed	N	Bioproject IDs
Affenpinscher	1
Afghan Hound	3
Akita	3
Alaskan Husky (not purebred)	1	PRJEB9590
Alaskan Malamute	8	PRJEB16012
Alpine Dachsbracke	1	PRJEB14840
American Bulldog	2
American Hairless Terrier	2
American Staffordshire Terrier	1	PRJEB16012
Australian Cattle Dog	5	PRJEB13468, PRJEB16012
Australian Kelpie	10
Australian Shepherd	1
Australian Terrier	1	PRJEB16012
Basenji	6
Basset Griffon Vendeen, petit	4
Basset Hound	3	PRJEB16012
Bavarian Hound	1	PRJEB16012
Beagle	1
Beagle, research colony	4
Bearded Collie	11	PRJEB13468, PRJEB16012
Belgian Shepherd Dog, malinois	6	PRJEB16012
Belgian Shepherd Dog, tervueren	2
Bichon Frisé	11
Black Russian Terrier	1
Border Collie	68	PRJEB16012, PRJEB4544, PRJNA319610
Border Terrier	1
Boxer	1
Bull Terrier	3	PRJEB16012
Bullmastiff	2	PRJEB16012
Cairn Terrier	1
Cane Corso	5
Cavalier King Charles Spaniel	3	PRJEB16012
Central Asian Shepherd Dog	1	PRJNA360671
Cesky Terrier	5
Chihuahua, no pedigree	1	PRJEB13139
Chihuahua, smooth	2
Chihuahua, unknown	2
Chinese Crested Dog	1
Chinese indigenous dog, Diqing	10	PRJNA266585
Chinese indigenous dog, Kunming	10	PRJNA266585
Chinese indigenous dog, Lijiang	10	PRJNA266585
Chinese indigenous dog, Yingjiang	8	PRJNA266585
Chow Chow	1	PRJEB16012
Cocker Spaniel	1	PRJEB16012
Curly Coated Retriever	1
Dachshund	3	PRJEB16012, PRJEB7736
Dachshund, miniature, long-haired	5
Dalmatian	7	PRJNA360671
Dandie Dinmont Terrier	1
Deerhound	1
Dobermann	13	PRJEB16012
Dogue de Bordeaux	6
Dutch Shepherd Dog, rough	2
East Siberian Laïka	5
Elo	1	PRJEB16012
English Cocker Spaniel	2
English Springer Spaniel	1
Entelbuch Cattle Dog	8	PRJEB16012
Eurasier	2	PRJEB16012, PRJEB6079
Finnish Lapphund	12
Finnish Reindeer Herder	10
Finnish Spitz	8
Flanders Cattle Dog	2
Flat Coated Retriever	1
French Bulldog	4	PRJEB13468, PRJEB16012
German Hunting Terrier	2	PRJEB16012
German Pinscher	4
German Pointing Dog, wire-haired	1	PRJEB13468
German Shepherd Dog	5	PRJEB16012
German Shepherd Dog / Mixed breed	3	PRJEB14110
German Shepherd Dog, Chinese	10	PRJNA266585
German Shepherd, longhair	9
Golden Retriever	7	PRJEB16012
Golden Retriever / Mix	1	PRJEB16012
Golden retriever	4
Great Dane	7	PRJEB16012
Great Pyrenees	1
Greater Swiss Mountain Dog	6	PRJEB16012
Greenland Dog	5
Greyhound	1	PRJEB16012
Griffon, bruxellois	3
Grosspitz	1	PRJEB16012
Havanese	3
Heideterrier	1	PRJEB16012
Hovawart	1	PRJEB16012
Irish Soft Coated Wheaten Terrier	4	PRJNA421138
Irish Terrier	2	PRJEB13468
Irish Wolfhound	2
Italian Greyhound	2
Jack Russell Terrier	3	PRJEB16012
Japanese Chin	1
Karelian Beardog	14
Kerry Blue Terrier	1
Kromfohrländer	1	PRJEB6076
Kuvasz	1
Labrador Retriever	53	PRJEB16012, PRJEB5874, PRJEB5875
Lagotto Romagnolo	12	PRJEB13468, PRJEB16012
Lancashire Heeler	3
Landseer	3	PRJEB9437
Landseer (sample mixup)	1	PRJEB7734
Leonberger	60	PRJEB16012
Miniature Bullterrier	1	PRJEB16012
Miniature Schnauzer	29
Mixed Breed	1	PRJEB16012
Mixed Breed, Labrador Retriever cross, Italy	1	PRJEB16012
Newfoundland	2
Norfolk Terrier	5
Norwegian Elkhound Grey	2
Norwich Terrier	12	PRJEB16012
Nova Scotia Duck Tolling Retriever	1
Old English Sheepdog	1	PRJEB16012
Papillon	3
Parson Russell Terrier	4
Peruvian Hairless Dog	2
Pomeranian	4	PRJEB16012
Poodle	19
Poodle, miniature	1
Poodle, standard	2
Portuguese Water Dog	5
Pug	25
Rhodesian Ridgeback	5	PRJEB16012
Rottweiler	3	PRJEB7735
Russian Black Terrier	4
Russian-European Laïka	5
Saint Bernard Dog	2
Saluki	5	PRJEB16012
Samoyed	7
Schapendoes	3
Schnauzer, standard	1
Shetland Sheepdog	2	PRJEB16012
Shih Tzu	4
Siberian Husky	12	PRJEB10823, PRJEB16012, PRJEB9591
Sloughi	3	PRJEB13468, PRJEB16012
Spanish Waterdog	1	PRJEB7903
Stabyhoun	5
Staffordshire Bull Terrier	1
Swedish Vallhund	3	PRJNA394814
Tibetan Mastiff	13	PRJNA266585
Tibetan Spaniel	1
Vizsla, smooth	2
Weimaraner	2	PRJEB16012
Welsh Corgi, pembroke	2
Welsh Springer Spaniel	3
West Highland White Terrier	21	PRJEB13723, PRJEB16012
West Siberian Laïka	5
Whippet	4	PRJEB13468
White Swiss Shepherd Dog	5	PRJEB16012
Wolf	10	PRJEB16012
Wolf, Chinese	1
Wolf, Croatian	1
Wolf, Great Lakes	1
Wolf, Iran	1
Wolf, Israeli	1
Wolf, Portugal	1
Wolf, Spain	1
Wolf, Yellowstone	1
Yorkshire Terrier	67	PRJEB13468
Total	887
