# Supplementary material for: Recessive missense LAMP3 variant associated with defect in lamellar body biogenesis and fatal neonatal interstitial lung disease in dogs
Source: PLoS Genet. 2020 Mar 9;16(3):e1008651. doi: 10.1371/journal.pgen.1008651 (PMC7082050; doi:10.1371/journal.pgen.1008651)
Supplement: S5 Table — (XLSX) [file pgen.1008651.s005.xlsx]

## Sheet: Sheet1
S5 Table. Results of the whole genome filtering of the affected dog.
Chr	Position	Ref	Alt	Region (Ensembl)	Genes (Ensembl)	Predicted function (Ensembl)	Amino acid change (Ensembl)	Region (NCBI)	Genes (NCBI)	Predicted function (NCBI)	Amino acid change (NCBI)	phastConsElements46way score	How the variant was exluded
chr34	14461284	TATATATACAC	T	ncRNA intronic	ENSCAFG00000033470			intergenic	DNAJC19;SOX2				intergenic, not conserved
chr34	14461288	TATAC	*	ncRNA intronic	ENSCAFG00000033470			intergenic	DNAJC19;SOX2				intergenic, not conserved
chr34	14461290	TAC	*	ncRNA intronic	ENSCAFG00000033470			intergenic	DNAJC19;SOX2				intergenic, not conserved
chr34	14466657	C	*	ncRNA intronic	ENSCAFG00000033470			intergenic	DNAJC19;SOX2				intergenic, not conserved
chr34	14500304	A	*	ncRNA intronic	ENSCAFG00000033470			intergenic	DNAJC19;SOX2				intergenic, not conserved
chr34	14535278	T	TATCTATC	intergenic	ENSCAFG00000031115;ENSCAFG00000028317			intergenic	DNAJC19;SOX2				intergenic, not conserved
chr34	14721138	TC	T	intergenic	ENSCAFG00000028317;ENSCAFG00000030213			intergenic	DNAJC19;SOX2			295	intergenic, not highly conserved
chr34	14924690	A	AT	intergenic	ENSCAFG00000031893;ENSCAFG00000035859			intergenic	LOC111093939;ATP11B				intergenic, not conserved
chr34	14934360	A	T	intergenic	ENSCAFG00000031893;ENSCAFG00000035859			intergenic	LOC111093939;ATP11B				intergenic, not conserved
chr34	14942047	T	TC	intergenic	ENSCAFG00000031893;ENSCAFG00000035859			intergenic	LOC111093939;ATP11B				intergenic, not conserved
chr34	14994887	A	T	intergenic	ENSCAFG00000031893;ENSCAFG00000035859			intergenic	LOC111093939;ATP11B				intergenic, not conserved
chr34	15296532	A	G	intergenic	ENSCAFG00000037635;ENSCAFG00000034471			intergenic	LOC111093939;ATP11B				intergenic, not conserved
chr34	15342348	C	G	intergenic	ENSCAFG00000034471;ENSCAFG00000036628			intergenic	LOC111093939;ATP11B				intergenic, not conserved
chr34	15669810	T	A	intergenic	ENSCAFG00000039500;ENSCAFG00000039810			intergenic	LOC111093939;ATP11B				intergenic, not conserved
chr34	16092728	C	T	exonic	MCF2L2	nonsynonymous	MCF2L2:ENSCAFT000000187033:exon6:c1045G>A:pE349K	exonic	LAMP3	nonsynonymous	LAMP3:XM_8437964:exon6:c1159G>A:pE387K	417	not excluded
chr34	16399453	G	GAAAGAAAGAA	intergenic	ENSCAFG00000027502;KLHL6			intergenic	MCF2L2;KLHL6				intergenic, not conserved
chr34	16568847	A	AT	intergenic	ENSCAFG00000011837;KLHL24			intergenic	KLHL6;KLHL24				intergenic, not conserved
chr34	16868836	A	ATTTACTTACTTACTTATTTATTTG	intronic	ABCC5			intronic	ABCC5				intronic, not conserved
chr34	16887330	G	A	exonic	ABCC5	nonsynonymous	ABCC5:ENSCAFT000000192233:exon18:c2524C>T:pP842S	exonic	ABCC5	nonsynonymous	ABCC5:NM_0011281001:exon17:c2524C>T:pP842S	449	functionally not likely
chr34	16890678	TA	T	intronic	ABCC5			intronic	ABCC5				intronic, not conserved
chr34	16955089	T	A	intergenic	ABCC5;HTR3D			intergenic	ABCC5;LOC478649				intergenic, not conserved
chr34	17105609	A	G	intergenic	ABCF3;VWA5B2			intergenic	ABCF3;LOC111093830				intergenic, not conserved
chr34	17107305	C	T	intergenic	ABCF3;VWA5B2			intergenic	ABCF3;LOC111093830				intergenic, not conserved
chr34	17113495	C	CTTCTTTTTTTTTTTTTATTTTTTTATTTTTTTTTTTTTTTATTTTTTATTTTTTTTTTT	intergenic	ABCF3;VWA5B2			intergenic	ABCF3;LOC111093830				intergenic, not conserved

## Sheet: Sheet2
Chr	Pos	Ref	Alt	How the variant was exluded	Func.ensGene
chr34	14461284	TATATATACAC	T	AT374 hom	ncRNA_intronic
chr34	14461288	TATAC	*	intergenic, not conserved	ncRNA_intronic
chr34	14461290	TAC	*	intergenic, not conserved	ncRNA_intronic
chr34	14466657	C	*	intergenic, not conserved	ncRNA_intronic
chr34	14500304	A	*	intergenic, not conserved	ncRNA_intronic
chr34	14535278	T	TATCTATC	intergenic, not conserved	intergenic
chr34	14721138	TC	T	intergenic, not highly conserved	intergenic
chr34	14924690	A	AT	intergenic, not conserved	intergenic
chr34	14934360	A	T	intergenic, not conserved	intergenic
chr34	14942047	T	TC	intergenic, not conserved	intergenic
chr34	14994887	A	T	intergenic, not conserved	intergenic
chr34	15296532	A	G	intergenic, not conserved	intergenic
chr34	15342348	C	G	intergenic, not conserved	intergenic
chr34	15669810	T	A	intergenic, not conserved	intergenic
chr34	16092728	C	T		exonic
chr34	16399453	G	GAAAGAAAGAA	intergenic, not conserved	intergenic
chr34	16568847	A	AT	intergenic, not conserved	intergenic
chr34	16868836	A	ATTTACTTACTTACTTATTTATTTG	intronic, not conserved	intronic
chr34	16887330	G	A		exonic
chr34	16890678	TA	T	intronic, not conserved	intronic
chr34	16955089	T	A	intergenic, not conserved	intergenic
chr34	17105609	A	G	intergenic, not conserved	intergenic
chr34	17107305	C	T	intergenic, not conserved	intergenic
chr34	17113495	C	CTTCTTTTTTTTTTTTTATTTTTTTATTTTTTTTTTTTTTTATTTTTTATTTTTTTTTTT	intergenic, not conserved	intergenic
